# Supplementary material for: Design principles to assemble drug combinations for effective tuberculosis therapy using interpretable pairwise drug response measurements
Source: Cell Rep Med. 2022 Sep 8;3(9):100737. doi: 10.1016/j.xcrm.2022.100737 (PMC9512659; doi:10.1016/j.xcrm.2022.100737)
Supplement: Data S1. Pairwise in vitro data, related to Figures 2-5, S2-S7, and Data S3-S5 [file mmc2.xlsx]

## Sheet: Pairwise Dose Response Metrics
Drug	NumbDrugs	Einf_Butyrate_Constant	Einf_Butyrate_Terminal	Einf_Valerate_Constant	Einf_Valerate_Terminal	Einf_lowcholesterol_Constant	Einf_lowcholesterol_Terminal	Einf_cholesterol_Constant	Einf_cholesterol_Terminal	Einf_acidic_Constant	Einf_acidic_Terminal	Einf_standard_ConstantTerminal	Einf_dormancy_Constant	Einf_dormancy_Terminal	AUC25_Butyrate_Constant	AUC25_Butyrate_Terminal	AUC25_Valerate_Constant	AUC25_Valerate_Terminal	AUC25_lowcholesterol_Constant	AUC25_lowcholesterol_Terminal	AUC25_cholesterol_Constant	AUC25_cholesterol_Terminal	AUC25_acidic_Constant	AUC25_acidic_Terminal	AUC25_standard_ConstantTerminal	AUC25_dormancy_Constant	AUC25_dormancy_Terminal	GRinf_Butyrate_Constant	GRinf_Butyrate_Terminal	GRinf_Valerate_Constant	GRinf_Valerate_Terminal	GRinf_lowcholesterol_Constant	GRinf_lowcholesterol_Terminal	GRinf_cholesterol_Constant	GRinf_cholesterol_Terminal	GRinf_acidic_Constant	GRinf_acidic_Terminal	GRinf_standard_ConstantTerminal	GRinf_dormancy_Constant	GRinf_dormancy_Terminal	Log2FIC50_Butyrate_Constant	Log2FIC50_Butyrate_Terminal	Log2FIC50_Valerate_Constant	Log2FIC50_Valerate_Terminal	Log2FIC50_lowcholesterol_Constant	Log2FIC50_lowcholesterol_Terminal	Log2FIC50_cholesterol_Constant	Log2FIC50_cholesterol_Terminal	Log2FIC50_acidic_Constant
B+C	2	0.945547	0.979035	0.940271	0.95566	0.740834	0.945171	0.94564	0.996523	0.853112	0.98633	0.973954	0.904901	0.988064	0.0672884	0.0515056	0.112385	0.064916	0.0911541	0.0988715	0.0661283	0.0725428	0.104636	0.102171	0.0822411	0.0656732	0.0669647	-0.0974774	-0.101104	-0.150568	-0.0794596	-0.147214	-0.224319	-0.412995	-0.619981	-0.265123	-0.321657	-0.118693	0.167725	-0.267012	-0.498471	-0.352794	-0.453371	0.00929521	-0.628017	0.389604	-0.436831	0.0406367	0.214196
B+E	2	0.948323	0.977803	0.95338	0.978583	0.736165	0.955698	0.993882	1	0.830506	0.960791	0.948719	0.865924	0.995336	0.0683155	0.0576904	0.107775	0.0819129	0.064569	0.0688035	0.0259931	0.0311784	0.132628	0.0618312	0.0591177	0.139329	0.130823	-0.0864726	-0.0993088	-0.285601	-0.0997527	-0.235981	-0.404351	-0.857762	-0.687444	-0.514405	-0.420192	-0.0657349	0.338162	-0.153679	0.277417	0.141563	0.025816	0.247323	0.507484	0.890127	0.819161	0.850076	0.110529
B+H	2	0.943927	0.980327	0.946416	0.97082	0.729425	0.913348	0.96449	0.995841	0.873482	0.983942	0.965977	0.920231	0.982862	0.0598314	0.055735	0.099551	0.0553946	0.101623	0.0662026	0.0815064	0.050678	0.106782	0.0933901	0.0578307	0.0655997	0.0512141	-0.0885879	-0.111353	-0.193818	-0.128795	-0.169038	-0.20177	-0.490128	-0.657879	-0.331125	-0.38363	-0.123806	0.178849	-0.0876107	0.532758	0.430389	0.561483	0.660628	0.373151	0.30153	0.283544	0.334661	0.428443
B+L	2	0.934653	0.955144	0.901167	0.946906	0.803419	0.945481	0.990141	1	0.858619	0.972849	0.960552	0.933218	0.983765	0.0836468	0.0548292	0.104236	0.0670062	0.152508	0.146957	0.120278	0.120884	0.0966649	0.0906703	0.0720956	0.0773808	0.0484472	-0.0894296	-0.101574	-0.0680837	-0.0615023	-0.345379	-0.326189	-0.870428	-0.851344	-0.480866	-0.338413	-0.10623	0.112546	-0.0845181	0.413035	0.267962	1.01741	0.743195	0.122669	-0.0301418	-0.126876	-0.333628	-0.0766986
B+M	2	0.966469	0.981299	0.911146	0.966165	0.777022	0.951454	0.968214	0.999675	0.833639	0.974063	0.992672	0.921464	0.982472	0.0919843	0.058971	0.0900934	0.064719	0.111689	0.0888343	0.0699157	0.0477229	0.110522	0.0706911	0.104893	0.0663958	0.0916308	-0.174677	-0.131382	-0.123483	-0.0943383	-0.237397	-0.31407	-0.699341	-0.644218	-0.500097	-0.382303	-0.102331	0.175534	-0.143173	0.815949	0.822511	0.469096	0.484582	0.157816	0.528453	0.333003	0.532125	0.282258
B+Pa	2	0.959541	0.990453	0.935274	0.959526	0.736765	0.927958	0.882904	0.991083	0.878535	0.972819	0.982209	0.926874	0.979665	0.105484	0.0888648	0.136413	0.0990182	0.11768	0.0925727	0.0647617	0.0478887	0.120675	0.0887885	0.0816521	0.0466267	0.0475298	-0.170087	-0.346105	-0.237693	-0.0796396	-0.157725	-0.229558	-0.182798	-0.576472	-0.293405	-0.358461	-0.195836	0.169128	-0.0913007	0.760299	0.873694	0.104723	0.0652626	0.484032	0.465814	0.672789	0.686191	0.398839
B+Z	2	0.969411	0.991405	0.896292	0.943031	0.745831	0.949252	0.978303	1	0.839604	0.985211	0.943272	0.918784	0.979973	0.124211	0.105684	0.084454	0.0570438	0.101056	0.098493	0.0780924	0.0704782	0.0806366	0.0794703	0.0719726	0.0588176	0.0543209	-0.594609	-0.941086	-0.0105003	0.013589	-0.259216	-0.429669	-0.543445	-0.65364	-0.39761	-0.351307	-0.058279	0.131321	-0.121235	0.0330154	0.261582	0.246737	0.317901		0.282098	0.168297	0.223505	-0.281682
B+P	2	0.933055	0.975838	0.899396	0.954541	0.78651	0.9301	0.969394	0.999871	0.968653	0.998305	0.948781	0.94072	0.980778	0.0888551	0.0717436	0.0652418	0.033638	0.119469	0.0715871	0.0554776	0.0434648	0.0994524	0.0880936	0.0637219	0.0719511	0.0608897	-0.0856987	-0.10151	-0.0573269	-0.0666735	-0.20077	-0.223273	-0.659297	-0.615373	-0.693329	-0.379899	-0.0779185	0.160382	-0.110575	0.484539	0.482315	0.62101	0.678471	0.249417	0.341105	0.210768	0.367062	0.32249
B+R	2	0.957904	0.987563	0.913565	0.95645	0.721577	0.919388	0.981593	1	0.965827	0.995296	0.9296	0.921302	0.985341	0.111966	0.0949042	0.0726599	0.0312562	0.103587	0.0851414	0.0636958	0.0579963	0.109651	0.0796072	0.0718169	0.0984028	0.0644496	-0.181162	-0.179998	-0.107684	-0.0734344	-0.0965557	-0.180521	-0.638967	-0.639844	-0.708852	-0.353484	-0.0374584	0.14861	-0.311523	0.392878	0.398306	0.713621	0.778772	0.0154072	0.342902	0.194272	0.318118	0.234617
C+E	2	0.947032	0.975218	0.898587	0.912595	0.6346	0.853616	0.98286	0.999274	0.701508	0.936944	0.963257	0.788153	0.967255	0.0939189	0.0809457	0.144298	0.0818705	0.129664	0.137154	0.0889603	0.0861423	0.101475	0.0811869	0.110799	0.0730952	0.11405	-0.0791141	-0.0974684	-0.321337	-2.8281e-05	-0.0622511	-0.423754	-0.665939	-0.935421	0.0850551	-0.227909	-0.23409	0.515962	-0.0829073	0.311458	0.299098	0.000308798	0.0810832	0.525909	0.198661	0.490888	0.254614	0.298154
C+H	2	0.946784	0.98813	0.924974	0.937464	0.718953	0.92832	0.930193	0.999292	0.746634	0.941598	0.963634	0.919527	0.98068	0.0813536	0.0801219	0.143974	0.0841357	0.114357	0.125922	0.118252	0.106139	0.100008	0.0893026	0.104709	0.0958227	0.0580193	-0.0790498	-0.11658	-0.0990843	0.0302412	-0.0599699	-0.181281	-0.856408	-0.881572	0.074032	-0.11362	-0.146342	0.254882	-0.068293	0.42536	0.350501	0.0757457	-0.0577427	0.223458	0.687501	0.12324	0.196534	0.122336
C+L	2	0.956884	0.979971	0.925118	0.943573	0.747357	0.950712	0.91651	0.993595	0.863799	0.972869	0.978874	0.901031	0.980835	0.113136	0.0908049	0.148412	0.0981694	0.152488	0.164189	0.131039	0.132664	0.0777855	0.111078	0.116889	0.0453674	0.0463459	-0.158293	-0.142054	-0.186369	-0.10693	-0.041894	-0.350497	-0.535895	-0.854382	-0.00597161	-0.304629	-0.276067	0.238952	-0.12323	0.573275	0.625953	-0.103954	0.164736	-0.261553	-0.0330128	0.142771	-0.317056	0.346392
C+M	2	0.95526	0.990725	0.894659	0.941283	0.71072	0.904784	0.944249	1	0.604798	0.936732	0.971411	0.931095	0.979565	0.108604	0.0986757	0.139202	0.0870513	0.153489	0.118665	0.130703	0.112696	0.150533	0.0975603	0.109261	0.108922	0.0646753	-0.131159	-0.124579	-0.178826	-0.0271702	-0.0492075	-0.104622	-0.922363	-0.950398	-0.0306673	-0.211851	-0.193373	-0.0490145	-0.240876	0.486304	0.40446	-0.0703041	0.137156	0.26166	0.646744	0.131502	0.0757581	0.465983
C+Pa	2	0.967462	0.994601	0.883509	0.92482	0.704292	0.918976	0.927694	1	0.778374	0.973879	0.963513	0.892252	0.991489	0.117215	0.110696	0.136227	0.0970339	0.119876	0.131973	0.105862	0.0963752	0.133928	0.108031	0.116263	0.0762004	0.0497712	-0.166828	-0.15874	-0.0878005	-0.0376967	0.0885584	-0.12258	-0.208195	-0.689911	-0.287146	-0.285271	-0.211153	0.194865	-0.234177	0.463548	0.356227	0.762126	-0.0182668	0.602206	0.631933	0.591036	0.630818	-0.0506971
C+Z	2	0.921803	0.957811	0.88454	0.937524	0.652647	0.923364	0.895669	0.999827	0.807381	0.979592	0.960494	0.93526	0.98908	0.116307	0.0880876	0.142745	0.082928	0.146121	0.142647	0.116406	0.0970694	0.0986947	0.106206	0.109498	0.120448	0.0753792	-0.0318431	-0.00889367	-0.365524	0.089337	-0.152695	-0.338455	-0.474646	-0.88063	-0.10892	-0.396665	-0.101719	-0.0386395	-0.38749	-0.639164	-0.579966	-0.678783	0.0438379		0.474251	0.165717	0.233337	-0.0855988
C+P	2	0.950258	0.985542	0.885455	0.918438	0.650681	0.886907	0.92404	0.995802	0.879071	0.985747	0.967275	0.932188	0.983993	0.1117	0.0945004	0.135563	0.074584	0.136729	0.111018	0.102497	0.0884723	0.0913038	0.0910882	0.100255	0.0863885	0.0570207	-0.0864366	-0.0855421	-0.111866	0.116403	-0.169517	-0.126842	-0.716963	-0.812539	-0.198393	-0.303791	-0.110226	0.0493406	-0.373154	0.360127	0.278782	0.297395	0.034073	1.23987	1.29593	0.65688	0.714276	0.0614598
C+R	2	0.936006	0.979299	0.907017	0.955159	0.572586	0.867047	0.907263	1	0.87443	0.986455	0.934776	0.892795	0.969891	0.116905	0.103867	0.118686	0.0807754	0.113396	0.0926421	0.0989016	0.0908235	0.0889039	0.0796742	0.102648	0.0882658	0.061982	-0.0602366	-0.0537498	-0.0676949	0.00769038	0.302856	0.0118439	-0.497013	-0.955303	-0.208478	-0.272886	0.00747065	0.194053	-0.058961	0.216326	0.0822445	0.421275	0.568851	0.399757	1.24195	0.77319	1.00684	-0.0435871
E+H	2	0.933349	0.972914	0.896902	0.934696	0.730091	0.861652	0.904971	1	0.692502	0.918582	0.92031	0.817515	0.963822	0.0750227	0.0681429	0.110749	0.0611745	0.0891034	0.0491366	0.0276772	0.0319188	0.134234	0.0706077	0.0634885	0.104471	0.0973344	-0.096636	-0.109395	0.0448689	0.0607035	-0.156547	-0.105524	-0.309615	-0.730899	-0.170433	0.00119222	0.0262087	0.454485	-0.00630249	0.508906	0.525284	0.108502	0.332356	0.388583	0.820248	0.561003	0.77521	1.19589
E+L	2	0.880174	0.934139	0.816655	0.909381	0.741274	0.951772	0.935467	1	0.790275	0.957013	0.892318	0.810511	0.943105	0.0871993	0.0727002	0.0910201	0.0650889	0.151068	0.154627	0.106028	0.104396	0.0996745	0.0783384	0.0843789	0.125029	0.106032	0.12136	0.126221	0.187276	0.127467	-0.188746	-0.32549	-0.702494	-0.950933	-0.24316	-0.168036	0.150238	0.460658	-0.43212	0.491593	0.33313	-0.233047	0.293068	0.0489916	-0.615336	0.731912	0.568734	0.0132981
E+M	2	0.922579	0.967954	0.877846	0.954707	0.730525	0.944027	0.941563	0.999465	0.734263	0.954363	0.974569	0.832707	0.967432	0.0864022	0.0648625	0.0569333	0.0611406	0.0756701	0.0943568	0.0274081	0.0429195	0.0861573	0.0741178	0.0659897	0.105195	0.0964053	-0.00896275	-0.0343474	-0.0437259	-0.0313854	-0.249994	-0.264302	-0.404317	-0.639299	-0.475258	-0.292603	-0.210176	0.449969	-0.155016	0.483241	0.451078	0.70291	0.344412	0.0661458	0.764828	0.68069	0.886214	-0.277463
E+Pa	2	0.924206	0.966753	0.836384	0.921599	0.789654	0.93365	0.870967	0.990318	0.846725	0.977725	0.957569	0.835327	0.967853	0.0746418	0.0585437	0.11058	0.0732955	0.120122	0.104396	0.0475764	0.0355582	0.11328	0.08256	0.0760359	0.100412	0.111964	0.00272847	-0.0359464	0.0201271	0.0884254	-0.319249	-0.250255	-0.158955	-0.498087	-0.487793	-0.436971	-0.108551	0.403757	0.0287776	0.254344	0.0548704	0.230041	0.115255	0.406863	0.436155	1.02175	0.974859	0.0797983
E+Z	2	0.865846	0.817366	0.705455	0.862419	0.72178	0.900939	0.84272	0.999426	0.865671	0.968163	0.872874	0.812861	0.944542	0.0986202	0.088323	0.0825163	0.0642523	0.128668	0.139926	0.0355652	0.0538583	0.0998005	0.0624988	0.0625435	0.0924731	0.0850058	0.132529	-0.101105	0.280693	0.248417	-0.326166	-0.224221	-0.204074	-0.777385	-0.453404	-0.281262	0.0806679	0.463376	0.154191	0.466138	0.636388	-0.152224	0.447297		-0.0967683	0.960597	0.864495	-0.632163
E+P	2	0.909821	0.959435	0.874162	0.934903	0.694265	0.889296	0.944331	1	0.892506	0.985283	0.938722	0.855273	0.989948	0.0627253	0.0478139	0.0721404	0.0339786	0.118157	0.0857065	0.0262021	0.0334685	0.0931709	0.0462438	0.0362654	0.102857	0.118855	0.0321483	0.00990064	0.0371046	0.0428072	-0.190772	-0.162777	-0.482094	-0.738659	-0.288904	-0.287436	-0.0573519	0.365708	-0.485184	0.244232	0.226475	0.0990711	0.274595	0.509049	0.404373	0.733734	0.915752	-0.302463
E+R	2	0.917901	0.965018	0.845219	0.932843	0.701178	0.887101	0.952247	0.996087	0.914411	0.979412	0.894247	0.846744	0.987805	0.0747689	0.061427	0.0519249	0.0293839	0.0842144	0.0953093	0.0289692	0.0646803	0.0993456	0.0298488	0.0324488	0.0666777	0.0670149	-0.00722854	-0.0200437	0.0704086	0.0354384	-0.173243	-0.127478	-0.413811	-0.635233	-0.409735	-0.246564	0.142845	0.407158	-0.163508	0.143707	0.0566997	-0.00586971	0.0274148	-0.298208	0.233754	0.639526	0.607194	-0.39412
H+L	2	0.916918	0.958531	0.817561	0.91565	0.677175	0.9454	0.92794	0.999793	0.795288	0.963096	0.909111	0.911616	0.989399	0.0800854	0.05392	0.0661267	0.0441317	0.128611	0.140318	0.127377	0.119111	0.0978934	0.0773264	0.0758054	0.0528398	0.0353702	0.00442195	0.0109249	0.0896458	0.0931382	-0.0433289	-0.229807	-0.370506	-0.892857	-0.177984	-0.172578	0.137407	0.109104	0.00876729	0.753969	0.657001	0.548413	0.612198	0.121137	4.49355	-0.122867	-0.0743994	0.0411075
H+M	2	0.926337	0.968873	0.862748	0.939739	0.755804	0.961857	0.953	0.995276	0.704417	0.923245	0.981089	0.909581	0.985218	0.0637876	0.0457058	0.0691439	0.0466913	0.120555	0.0959746	0.079022	0.0570199	0.107931	0.0672829	0.0761707	0.0759552	0.0784737	-0.048137	-0.0694451	0.0467973	0.0344083	-0.30852	-0.301363	-0.524271	-0.638755	-0.263357	-0.117544	-0.218076	0.142827	-0.158047	0.0921405	0.050483	0.215438	0.279215	0.0748919	0.0268513	0.0489957	0.31361	0.476353
H+Pa	2	0.94451	0.973074	0.883948	0.937625	0.755425	0.921593	0.874928	0.981675	0.866366	0.990269	0.928382	0.909287	0.982818	0.0655276	0.0383275	0.101639	0.0771871	0.121562	0.0915454	0.089252	0.048178	0.129606	0.0877745	0.0601497	0.0671028	0.0587574	-0.0656689	-0.0768731	-0.208158	0.00534684	-0.200633	-0.24238	-0.127357	-0.542026	-0.747466	-0.432325	0.0614114	0.11519	-0.197894	0.776384	0.601648	0.536629	0.494648	0.144879	5.18093	0.379211	0.466938	0.312048
H+Z	2	0.930533	0.954048	0.779972	0.838776	0.757813	0.95097	0.907591	0.994739	0.857017	0.977112	0.860724	0.896676	0.984435	0.0843956	0.0529613	0.0636977	0.0550907	0.111792	0.118699	0.0914637	0.0717197	0.0970248	0.0846366	0.0331651	0.0844059	0.0578824	0.0223065	0.0459094	0.207756	0.173464	-0.251993	-0.371835	-0.321744	-0.663749	-0.421666	-0.338255	0.248333	0.243872	-0.118791	-0.140526	-0.109914	-0.101919	0.195948		-0.117023	0.320826	0.53773	-0.175957
H+P	2	0.902968	0.951026	0.752333	0.927547	0.672763	0.916594	0.93726	0.997852	0.894077	0.987436	0.905475	0.92601	0.98524	0.0724221	0.0521895	0.0340352	0.0276026	0.0888772	0.0939275	0.0720619	0.0611243	0.0483154	0.037824	0.039102	0.0529052	0.0384381	0.0346017	0.0381871	0.146027	-0.0049554	-0.081089	-0.127113	-0.348321	-0.716648	-0.236722	-0.276621	0.117436	0.143989	-0.173747	0.470879	0.425291	0.88773	1.00172	0.00942119	0.122446	0.337813	0.562263	0.277093
H+R	2	0.932199	0.972773	0.865537	0.942617	0.655059	0.896511	0.909506	0.999764	0.909803	0.989837	0.914188	0.931248	0.988559	0.100359	0.0860975	0.0387715	0.0262095	0.107481	0.0768938	0.0535193	0.059272	0.0798509	0.0613649	0.0778554	0.0607315	0.0630738	-0.0416367	-0.0151735	0.0415186	0.0319641	0.0341449	-0.0890757	-0.248549	-0.695775	-0.381206	-0.29964	0.102961	0.104074	-0.204542	0.279109	0.0237952	0.510907	0.396477	0.409724	0.097692	-0.107293	0.354711	0.1562
L+M	2	0.884701	0.93924	0.855898	0.931757	0.679314	0.938007	0.949522	1	0.798932	0.963345	0.95539	0.914282	0.964287	0.0878417	0.0618361	0.110464	0.068838	0.123959	0.137307	0.123269	0.124843	0.143839	0.102367	0.0831462	0.0537039	0.0588549	0.09079	0.0885628	0.0190634	0.0477155	-0.0663818	-0.215313	-0.54624	-0.844126	-0.581	-0.270508	-0.196711	0.139353	0.0609629	0.397158	0.322935	0.339439	0.360436	-0.444403	0.0528253	-0.129486	-0.211404	-0.010244
L+Pa	2	0.906535	0.946926	0.801616	0.950907	0.707619	0.941765	0.869307	0.991657	0.890459	0.983588	0.970526	0.92508	0.990553	0.0972718	0.0642889	0.102348	0.123274	0.129712	0.142263	0.0977053	0.110822	0.116458	0.0893477	0.0819059	0.035878	0.0384852	0.0333989	0.0160944	0.0728403	0.0215331	-0.102998	-0.182056	-0.113867	-0.547668	-0.558781	-0.35479	-0.171367	0.0857955	-0.248374	0.595395	0.399847	1.02172	-0.688738	-0.367365	-0.293167	-0.451411	-0.228408	0.582514
L+Z	2	0.89701	0.94953	0.797875	0.892029	0.724255	0.949774	0.956548	0.999146	0.855933	0.985219	0.938632	0.877716	0.822959	0.119071	0.0989117	0.0876869	0.0556002	0.141753	0.14082	0.113513	0.115216	0.0815174	0.0982158	0.0806534	0.0600717	0.0422306	0.0497897	0.0146222	0.131327	0.137052	-0.126183	-0.25585	-0.407331	-0.829682	-0.176014	-0.357622	-0.0616639	0.236303	0.182268	-0.210629	-0.152125	-0.43208	-0.271103		0.0900174	0.0387034	0.0482524	0.463076
L+P	2	0.87554	0.934483	0.849086	0.935372	0.717513	0.928811	0.966309	1	0.889683	0.978997	0.927064	0.90801	0.979305	0.0728576	0.0445401	0.06399	0.0447706	0.15641	0.106759	0.108778	0.102926	0.0816933	0.0632139	0.0540651	0.049693	0.0324307	0.113391	0.0793541	0.118541	0.0690512	-0.0866139	-0.161537	-0.498559	-0.762388	-0.247966	-0.205129	-0.0203362	0.106585	-0.129776	0.227231	0.0572129	0.0630399	0.197828	-0.520219	-0.0542117	-0.253504	0.0665885	0.435486
L+R	2	0.870328	0.9378	0.864551	0.944764	0.724962	0.935119	0.996504	1	0.901653	0.982581	0.885133	0.904519	0.969369	0.0779515	0.0600678	0.0582169	0.0308831	0.154411	0.13043	0.101083	0.0936619	0.0878031	0.0656187	0.0526896	0.0704267	0.0353165	0.146202	0.10962	0.00359745	0.00263993	-0.00381781	-0.175402	-0.295267	-0.687105	-0.288869	-0.210874	0.156057	0.177161	-0.0275896	0.117462	-0.0786266	0.191337	0.170584	-0.622328	-0.194147	-0.0411629	0.555026	0.203511
M+Pa	2	0.947011	0.973045	0.899821	0.968107	0.750779	0.937878	0.952284	1	0.846113	0.976046	0.978447	0.897981	0.959496	0.0963512	0.0655461	0.120095	0.101894	0.118951	0.10503	0.10338	0.0654518	0.139187	0.107226	0.0928588	0.0724007	0.0601584	-0.0779261	-0.0700095	-0.302308	-0.0344332	-0.22287	-0.248174	-0.4036	-0.745062	-0.773256	-0.428368	-0.165811	0.164818	-0.141911	0.526161	0.406414	-0.0267517	-0.155631	0.220973	0.247664	0.238046	0.457387	0.224783
M+Z	2	0.921581	0.966867	0.83433	0.916824	0.627743	0.935813	0.929524	0.997489	0.74823	0.958297	0.973992	0.92117	0.983319	0.113866	0.0759748	0.0818098	0.046208	0.120079	0.134578	0.0967262	0.0856763	0.105209	0.076595	0.0774108	0.0895064	0.0636329	-0.0870723	0.0175248	-0.121155	0.0483322	0.0508475	-0.172956	-0.313904	-0.695492	-0.478508	-0.337167	-0.162528	0.0154223	-0.105403	0.243894	0.180557	0.509928	0.398592		-0.138848	0.319498	0.527944	-1.40004
M+P	2	0.892734	0.955994	0.844001	0.933251	0.593899	0.886691	0.903303	0.996249	0.775944	0.962027	0.893435	0.914667	0.985166	0.0933416	0.0734453	0.0746192	0.0546795	0.130869	0.0875806	0.0820405	0.0640666	0.0469288	0.0543916	0.0583966	0.0770532	0.0531515	0.0724139	0.0272354	0.0458839	0.0582333	-0.0739954	-0.0906463	-0.241808	-0.865757	0.0776419	-0.023283	0.0707347	0.169595	-0.231447	0.554684	0.514685	0.400383	0.541015	0.777165	0.482329	0.798419	0.806879	0.388821
M+R	2	0.886488	0.955796	0.841886	0.925492	0.619638	0.884509	0.799817	0.985435	0.780588	0.967938	0.827542	0.923285	0.979657	0.107067	0.0895622	0.0400101	0.0277716	0.117112	0.0909756	0.0743776	0.0660463	0.0689051	0.0663145	0.0476762	0.0710166	0.0589536	0.0888887	0.0326652	0.0850012	0.0646007	0.14549	-0.0750553	-0.0792767	-0.570158	0.086552	-0.0508124	0.308266	0.0563714	-0.196567	0.528225	0.434563	0.724411	0.716716	0.744198	0.350269	0.431917	0.679761	0.366944
Pa+Z	2	0.869405	0.936191	0.832703	0.923088	0.752192	0.922002	0.885997	0.998205	0.831348	0.968265	0.915195	0.936168	0.994686	0.114634	0.108967	0.0929814	0.0649534	0.136498	0.109268	0.0724976	0.0665213	0.0879671	0.0892759	0.06704	0.0996332	0.0822544	0.143997	0.0694313	0.162609	0.118364	-0.380082	-0.193568	-0.169436	-0.444845	-0.434533	-0.432791	0.0920959	0.0760038	-0.92098	-0.239913	-0.012644	0.0923039	-0.175956		0.0465626	-0.0986339	0.340988	-0.419179
Pa+P	2	0.928874	0.963062	0.891954	0.954243	0.732249	0.929836	0.910717	0.978752	0.924599	0.991234	0.928405	0.904324	0.982831	0.0925173	0.0679081	0.126832	0.0738212	0.114447	0.0964923	0.0773507	0.054626	0.100542	0.0525007	0.0696566	0.0571456	0.0437712	-0.0285119	-0.013343	-0.0483244	-0.106552	-0.353837	-0.257337	-0.247172	-0.463292	-0.447215	-0.275659	0.0428015	0.191904	-0.148428	0.306651	0.223388	0.377481	0.2101	0.253164	0.285091	0.634352	0.805927	0.285361
Pa+R	2	0.914786	0.965641	0.877415	0.942914	0.691229	0.90502	0.901505	1	0.944146	0.984737	0.912117	0.941977	0.986081	0.0942878	0.0817219	0.103525	0.0482086	0.108154	0.0828752	0.0742925	0.0652501	0.106202	0.0462939	0.0516691	0.0843368	0.0525894	0.00238813	-0.0222877	0.0588234	0.066588	-0.0814551	-0.0976224	-0.211375	-0.594774	-0.224198	-0.239235	0.0474433	0.0578882	-0.160112	0.188817	-0.0797177	0.152487	0.504286	0.467529	0.242291	0.509147	0.521381	0.259377
Z+P	2	0.875434	0.94148	0.683975	0.891675	0.630479	0.896417	0.922041	1	0.929808	0.996889	0.865989	0.901794	0.981646	0.108564	0.0943261	0.0445211	0.034854	0.126904	0.104679	0.0949026	0.0793348	0.08393	0.0754405	0.0487415	0.0917126	0.045522	0.118814	0.108065	0.299083	0.155279	0.0214174	-0.283647	-0.246003	-0.711443	-0.369329	-0.309649	0.218777	0.25787	-0.142291	0.37138	0.430581	0.674796	0.752242		0.519964	0.663588	1.1949	-0.598406
Z+R	2	0.838721	0.914845	0.761233	0.903343	0.607091	0.886952	0.910009	1	0.932075	0.991713	0.896066	0.899844	0.982976	0.120966	0.117814	0.0539702	0.0277418	0.12772	0.101288	0.0909009	0.0949926	0.077306	0.0597611	0.0562323	0.105145	0.0705536	0.188005	0.215566	0.201447	0.148766	0.0466736	-0.0968905	-0.176597	-0.819361	-0.450963	-0.277599	0.144231	0.248596	-0.178545	0.347396	0.398266	0.448567	0.477049		0.589999	1.2022	1.53786	-0.484419
P+R	2	0.887222	0.9575	0.814977	0.9215	0.570337	0.883054	0.921199	0.998717	0.836775	0.967302	0.906618	0.901712	0.979094	0.100987	0.0928889	0.0487554	0.0287649	0.124617	0.0849723	0.0914706	0.0668868	0.0834815	0.0696283	0.0720612	0.0620126	0.0354289	0.0982762	0.0599329	0.13618	0.0884557	0.180745	-0.0493665	-0.231247	-0.640273	-0.0280313	-0.182338	0.100742	0.161984	-0.0821546	0.0384953	-0.0769804	0.231432	-0.0220651	-0.0632035	-0.246405	-0.072972	0.0934972	0.178591
B+Sq	2	0.963006	0.979342	0.995745	0.993455	0.820084		1	1			0.967421	0.991957	0.963531	0.0731491	0.0506724	0.0593085	0.0469627	0.084984		0.0719406	0.0884215			0.0609015	0.0745764	0.0291709	-0.110375	-0.082378	-0.151222	-0.127162	-0.737179		-0.847393	-0.778543			-0.157687	-0.387912	0.0989048	0.850275	0.817442	0.191191	0.276323	0.241227		0.54596	0.31041
C+Sq	2	0.941356	0.973138			0.757786		0.996541	1			0.93747	0.990202	0.962291	0.0628151	0.0620696			0.0691467		0.0566253	0.0744126			0.093915	0.0761088	0.0553683	-0.112989	-0.111047			-0.5576		-0.966076	-0.822766			-0.0512015	-0.486459	0.147189	-0.227033	-0.366729			-0.773616		-0.0409914	0.400356
E+Sq	2	0.885646	0.936798	0.901785	0.900473	0.732167		0.999552	1			0.842719	0.987739	0.959973	0.0765531	0.0668256	0.0745052	0.0778319	0.0768935		0.0635273	0.064092			0.0511752	0.0927762	0.0577825	0.0456741	0.059314	0.155374	0.174974	-0.435318		-0.94937	-0.859845			0.238468	-0.333396	0.14449	0.613718	0.49723	0.750512	0.656006	0.48841		0.679033	0.546
Z+Sq	2	0.914688	0.946271	0.933275	0.944379	0.893564		0.977001	0.99692			0.839683			0.0785557	0.0634377	0.0384089	0.042386	0.115624		0.0592312	0.0664739			0.031967			-0.00248561	0.0220177	0.05319	0.0195771	-0.786761		-0.85205	-0.78853			0.241633			0.355748	0.128525	-0.163864	-0.4615			0.707048	0.667693
R+Sq	2	0.914485	0.959262	0.955909	0.961776			0.991563	0.998499			0.909433	0.984279	0.963522	0.0901634	0.0763397	0.0301235	0.0271374			0.0299992	0.0325235			0.0536126	0.0556023	0.0341705	-0.0141505	-0.0320305	0.0221812	0.0133039			-0.904942	-0.830214			0.0751515	-0.370853	0.11975	0.188356	0.0743288	-0.112188	-0.127825			0.231199	0.286161
H+Sq	2	0.897207	0.943974	0.963667	0.967742	0.839963		0.999156	1			0.85802	0.993624	0.960494	0.0624307	0.0433671	0.0611228	0.0645899	0.100223		0.0635241	0.0742935			0.0550722	0.0841437	0.0402566	0.0429235	0.0572213	-0.00836613	-0.011266	-0.68232		-0.997472	-0.870288			0.21828	-0.407931	0.129821	0.349591	0.290458	0.0519681	0.108781	1.01696		0.50019	0.188887
B+S	2	0.885253	0.948683	0.864327	0.991333	1	1	1	1	0.874742	0.977982	0.977126	0.988973	0.974839	0.0619368	0.0554209	0.0484723	0.0899741	0.0777562	0.132456	0.0763274	0.114782	0.106558	0.0982863	0.0480349	0.057681	0.0430909	0.0683816	0.0371563	-0.286938	-0.176158	-0.926642	-0.972236	-1	-0.792385	-0.197918	-0.240531	-0.0901891	0.169798	0.35865	2.20601	2.08093	1.21016	0.263581	0.352034	-0.0748219	-0.025549	-0.680924	-0.155952
C+S	2	0.91123	0.960553	0.949065	0.96742	1	1	0.983189	1	0.874663	0.980988	0.966556	0.988152	0.974078	0.0828178	0.0724993	0.118181	0.0261012	0.112294	0.124835	0.100426	0.11612	0.100808	0.107787	0.0934063	0.0485303	0.0291135	0.00728299	-0.00637502	-0.3641	0.184028	-1	-0.650647	-0.741173	-0.83335	0.0524593	-0.187501	-0.00824193	0.180741	0.351442	-1.04911	-1.02675	0.279082	0.564131	-0.848038	-1.50047	-0.164256	-0.587597	0.68354
E+S	2	0.911099	0.954459	0.930629	0.975078	1	1	1	1	0.836937	0.989068	0.982351	0.989274	0.978586	0.0680662	0.0501847	0.131521	0.0851642	0.121487	0.103944	0.0902616	0.109232	0.122257	0.0981443	0.0716942	0.0613886	0.0965704	0.0455405	0.0336604	-1	-0.0199916	-1	-0.945204	-1	-0.851662	-0.0738787	-0.21394	-0.118133	-0.103697	-0.186693	0.935567	0.703272	-0.35062	0.138859	0.778825	-0.0829829	-0.151249	-0.578071	-0.475823
H+S	2	0.901261	0.94439	0.872401	0.98249	0.9875	1	0.993801	1	0.845836	0.972415	0.955513	0.986726	0.957908	0.0777907	0.0468275	0.0743793	0.0761449	0.0260184	0.113181	0.0844201	0.118886	0.0914031	0.0816144	0.0428014	0.0512702	0.0272628	0.094373	0.103834	-0.34169	-0.0769243	-0.53568	-1	-0.830329	-0.942002	-0.122869	-0.173801	0.0932753	0.30033	0.448225	0.357334	0.263565	1.20178	0.632718	0.559434	0.492978	0.0991144	-0.301569	0.123023
M+S	2	0.921493	0.959905	0.856613	0.962994	0.744051		0.999885	1	0.883607	0.994273	0.969232	0.950145	0.902396	0.0856242	0.0636196	0.097038	0.0564236	0.0609378		0.0941	0.119607	0.1527	0.125758	0.0573106	0.0805602	0.0478406	0.0433342	0.0229011	-0.0498006	-0.0149064	-0.917775		-0.886266	-0.871686	-0.617568	-0.26972	0.0203808	0.21771	0.507841	2.17966	1.99236	0.387016	0.256526	0.2735		-0.357666	-0.612076	-0.765722
Pa+S	2	0.92984	0.970151	0.974169	0.978448	0.864574		0.96087	0.99996	0.878569	0.987402	0.988333	0.965454	0.932421	0.0935134	0.0736317	0.119234	0.0855833	0.0266009		0.0532814	0.091824	0.07835	0.0823368	0.0632272	0.0714921	0.0422911	0.0241907	-0.0168623	-0.157633	-0.0339397	-0.999999		-0.416662	-0.326453	-0.245597	-0.346092	-0.141584	0.332093	0.457069	1.07393	0.950094	-0.782592	-0.609151	-0.158572		-0.511783	-0.395189	-0.119356
Z+S	2	0.913326	0.949174	0.883974	0.961506	1		0.995844	1	0.817582	0.990365		0.984179	0.785811	0.0878095	0.0683702	0.0804194	0.0613307	0.0696379		0.0979409	0.10514	0.12832	0.12443		0.0725887	0.0285627	0.097617	0.123884	-0.147389	-0.0670519	-1		-0.784983	-0.929187	-0.0805203	-0.271831		-0.400648	-0.499825	0.557204		0.99945	0.435732	0.193872		0.242368	-0.144711	-0.856335
P+S	2	0.89582	0.942207	0.877155	0.976236	1	1	1	1	0.883971	0.986644	0.983198	0.974291	0.963158	0.0808534	0.0542121	0.106794	0.0656878	0.0962148	0.135283	0.0717672	0.0787394	0.0889335	0.0807831	0.0417015	0.0482134	0.0472781	0.0471804	0.0323948	-0.107116	-0.0835015	-1	-1	-0.999995	-0.768708	-0.223596	-0.263446	-0.0675481	0.209639	0.208887	0.128724	0.160259	-0.128335	0.175864	-0.453527	-1.50276	-0.330529	-0.379641	-0.201054
R+S	2	0.910827	0.95277	0.961843	0.979379			0.988049	1	0.852568	0.977479	0.96881	0.977499	0.970795	0.0988999	0.0782827	0.109857	0.0701247			0.0474187	0.0807377	0.0816616	0.0759643	0.0432967	0.0507993	0.0599613	0.0134316	-0.0141072	0.0594382	-0.0206665			-0.878216	-0.728478	-0.111295	-0.204942	-0.0245574	0.205581	0.237062	-0.239089	-0.147377	1.45319	0.427368			-0.0927206	-0.135967	0.23304
[truncated: 17 more columns]

## Sheet: High-Order Dose Respone Data
Drug	NumbDrugs	Einf_Butyrate_Constant_max	Einf_Butyrate_Terminal_max	Einf_Valerate_Constant_max	Einf_Valerate_Terminal_max	Einf_lowcholesterol_Constant_max	Einf_lowcholesterol_Terminal_max	Einf_cholesterol_Constant_max	Einf_cholesterol_Terminal_max	Einf_acidic_Constant_max	Einf_acidic_Terminal_max	Einf_standard_ConstantTerminal_max	Einf_dormancy_Constant_max	Einf_dormancy_Terminal_max	AUC25_Butyrate_Constant_max	AUC25_Butyrate_Terminal_max	AUC25_Valerate_Constant_max	AUC25_Valerate_Terminal_max	AUC25_lowcholesterol_Constant_max	AUC25_lowcholesterol_Terminal_max	AUC25_cholesterol_Constant_max	AUC25_cholesterol_Terminal_max	AUC25_acidic_Constant_max	AUC25_acidic_Terminal_max	AUC25_standard_ConstantTerminal_max	AUC25_dormancy_Constant_max	AUC25_dormancy_Terminal_max	GRinf_Butyrate_Constant_max	GRinf_Butyrate_Terminal_max	GRinf_Valerate_Constant_max	GRinf_Valerate_Terminal_max	GRinf_lowcholesterol_Constant_max	GRinf_lowcholesterol_Terminal_max	GRinf_cholesterol_Constant_max	GRinf_cholesterol_Terminal_max	GRinf_acidic_Constant_max	GRinf_acidic_Terminal_max	GRinf_standard_ConstantTerminal_max	GRinf_dormancy_Constant_max	GRinf_dormancy_Terminal_max	Log2FIC50_Butyrate_Constant_max	Log2FIC50_Butyrate_Terminal_max	Log2FIC50_Valerate_Constant_max	Log2FIC50_Valerate_Terminal_max	Log2FIC50_lowcholesterol_Constant_max	Log2FIC50_lowcholesterol_Terminal_max	Log2FIC50_cholesterol_Constant_max	Log2FIC50_cholesterol_Terminal_max	Log2FIC50_acidic_Constant_max
B+C+E	3	0.948323	0.979035	0.95338	0.978583	0.740834	0.955698	0.993882	1	0.853112	0.98633	0.973954	0.904901	0.995336	0.0939189	0.0809457	0.144298	0.0819129	0.129664	0.137154	0.0889603	0.0861423	0.132628	0.102171	0.110799	0.139329	0.130823	-0.0791141	-0.0974684	-0.150568	-2.8281e-05	-0.0622511	-0.224319	-0.412995	-0.619981	0.0850551	-0.227909	-0.0657349	0.515962	-0.0829073	0.311458	0.299098	0.025816	0.247323	0.525909	0.890127	0.819161	0.850076	0.298154
B+C+E+H	4	0.948323	0.98813	0.95338	0.978583	0.740834	0.955698	0.993882	1	0.873482	0.98633	0.973954	0.920231	0.995336	0.0939189	0.0809457	0.144298	0.0841357	0.129664	0.137154	0.118252	0.106139	0.134234	0.102171	0.110799	0.139329	0.130823	-0.0790498	-0.0974684	0.0448689	0.0607035	-0.0599699	-0.105524	-0.309615	-0.619981	0.0850551	0.00119222	0.0262087	0.515962	-0.00630249	0.532758	0.525284	0.561483	0.660628	0.525909	0.890127	0.819161	0.850076	1.19589
B+C+E+L	4	0.956884	0.979971	0.95338	0.978583	0.803419	0.955698	0.993882	1	0.863799	0.98633	0.978874	0.933218	0.995336	0.113136	0.0908049	0.148412	0.0981694	0.152508	0.164189	0.131039	0.132664	0.132628	0.111078	0.116889	0.139329	0.130823	0.12136	0.126221	0.187276	0.127467	-0.041894	-0.224319	-0.412995	-0.619981	0.0850551	-0.168036	0.150238	0.515962	-0.0829073	0.573275	0.625953	1.01741	0.743195	0.525909	0.890127	0.819161	0.850076	0.346392
B+C+E+M	4	0.966469	0.990725	0.95338	0.978583	0.777022	0.955698	0.993882	1	0.853112	0.98633	0.992672	0.931095	0.995336	0.108604	0.0986757	0.144298	0.0870513	0.153489	0.137154	0.130703	0.112696	0.150533	0.102171	0.110799	0.139329	0.130823	-0.00896275	-0.0343474	-0.0437259	-2.8281e-05	-0.0492075	-0.104622	-0.404317	-0.619981	0.0850551	-0.211851	-0.0657349	0.515962	-0.0829073	0.815949	0.822511	0.70291	0.484582	0.525909	0.890127	0.819161	0.886214	0.465983
B+C+E+Pa	4	0.967462	0.994601	0.95338	0.978583	0.789654	0.955698	0.993882	1	0.878535	0.98633	0.982209	0.926874	0.995336	0.117215	0.110696	0.144298	0.0990182	0.129664	0.137154	0.105862	0.0963752	0.133928	0.108031	0.116263	0.139329	0.130823	0.00272847	-0.0359464	0.0201271	0.0884254	0.0885584	-0.12258	-0.158955	-0.498087	0.0850551	-0.227909	-0.0657349	0.515962	0.0287776	0.760299	0.873694	0.762126	0.247323	0.602206	0.890127	1.02175	0.974859	0.398839
B+C+E+Z	4	0.969411	0.991405	0.95338	0.978583	0.745831	0.955698	0.993882	1	0.865671	0.98633	0.973954	0.93526	0.995336	0.124211	0.105684	0.144298	0.082928	0.146121	0.142647	0.116406	0.0970694	0.132628	0.106206	0.110799	0.139329	0.130823	0.132529	-0.00889367	0.280693	0.248417	-0.0622511	-0.224221	-0.204074	-0.619981	0.0850551	-0.227909	0.0806679	0.515962	0.154191	0.466138	0.636388	0.246737	0.447297	0.525909	0.890127	0.960597	0.864495	0.298154
B+C+E+P	4	0.950258	0.985542	0.95338	0.978583	0.78651	0.955698	0.993882	1	0.968653	0.998305	0.973954	0.94072	0.995336	0.1117	0.0945004	0.144298	0.0819129	0.136729	0.137154	0.102497	0.0884723	0.132628	0.102171	0.110799	0.139329	0.130823	0.0321483	0.00990064	0.0371046	0.116403	-0.0622511	-0.126842	-0.412995	-0.615373	0.0850551	-0.227909	-0.0573519	0.515962	-0.0829073	0.484539	0.482315	0.62101	0.678471	1.23987	1.29593	0.819161	0.915752	0.32249
B+C+E+R	4	0.957904	0.987563	0.95338	0.978583	0.740834	0.955698	0.993882	1	0.965827	0.995296	0.973954	0.921302	0.995336	0.116905	0.103867	0.144298	0.0819129	0.129664	0.137154	0.0989016	0.0908235	0.132628	0.102171	0.110799	0.139329	0.130823	-0.00722854	-0.0200437	0.0704086	0.0354384	0.302856	0.0118439	-0.412995	-0.619981	0.0850551	-0.227909	0.142845	0.515962	-0.058961	0.392878	0.398306	0.713621	0.778772	0.525909	1.24195	0.819161	1.00684	0.298154
B+C+H	3	0.946784	0.98813	0.946416	0.97082	0.740834	0.945171	0.96449	0.999292	0.873482	0.98633	0.973954	0.920231	0.988064	0.0813536	0.0801219	0.143974	0.0841357	0.114357	0.125922	0.118252	0.106139	0.106782	0.102171	0.104709	0.0958227	0.0669647	-0.0790498	-0.101104	-0.0990843	0.0302412	-0.0599699	-0.181281	-0.412995	-0.619981	0.074032	-0.11362	-0.118693	0.254882	-0.068293	0.532758	0.430389	0.561483	0.660628	0.373151	0.687501	0.283544	0.334661	0.428443
B+C+H+L	4	0.956884	0.98813	0.946416	0.97082	0.803419	0.950712	0.990141	1	0.873482	0.98633	0.978874	0.933218	0.989399	0.113136	0.0908049	0.148412	0.0981694	0.152508	0.164189	0.131039	0.132664	0.106782	0.111078	0.116889	0.0958227	0.0669647	0.00442195	0.0109249	0.0896458	0.0931382	-0.041894	-0.181281	-0.370506	-0.619981	0.074032	-0.11362	0.137407	0.254882	0.00876729	0.753969	0.657001	1.01741	0.743195	0.373151	4.49355	0.283544	0.334661	0.428443
B+C+H+M	4	0.966469	0.990725	0.946416	0.97082	0.777022	0.961857	0.968214	1	0.873482	0.98633	0.992672	0.931095	0.988064	0.108604	0.0986757	0.143974	0.0870513	0.153489	0.125922	0.130703	0.112696	0.150533	0.102171	0.109261	0.108922	0.0916308	-0.048137	-0.0694451	0.0467973	0.0344083	-0.0492075	-0.104622	-0.412995	-0.619981	0.074032	-0.11362	-0.102331	0.254882	-0.068293	0.815949	0.822511	0.561483	0.660628	0.373151	0.687501	0.333003	0.532125	0.476353
B+C+H+Pa	4	0.967462	0.994601	0.946416	0.97082	0.755425	0.945171	0.96449	1	0.878535	0.990269	0.982209	0.926874	0.991489	0.117215	0.110696	0.143974	0.0990182	0.121562	0.131973	0.118252	0.106139	0.133928	0.108031	0.116263	0.0958227	0.0669647	-0.0656689	-0.0768731	-0.0878005	0.0302412	0.0885584	-0.12258	-0.127357	-0.542026	0.074032	-0.11362	0.0614114	0.254882	-0.068293	0.776384	0.873694	0.762126	0.660628	0.602206	5.18093	0.672789	0.686191	0.428443
B+C+H+Z	4	0.969411	0.991405	0.946416	0.97082	0.757813	0.95097	0.978303	1	0.873482	0.98633	0.973954	0.93526	0.98908	0.124211	0.105684	0.143974	0.0841357	0.146121	0.142647	0.118252	0.106139	0.106782	0.106206	0.109498	0.120448	0.0753792	0.0223065	0.0459094	0.207756	0.173464	-0.0599699	-0.181281	-0.321744	-0.619981	0.074032	-0.11362	0.248333	0.254882	-0.068293	0.532758	0.430389	0.561483	0.660628	0.373151	0.687501	0.320826	0.53773	0.428443
B+C+H+P	4	0.950258	0.98813	0.946416	0.97082	0.78651	0.945171	0.969394	0.999871	0.968653	0.998305	0.973954	0.94072	0.988064	0.1117	0.0945004	0.143974	0.0841357	0.136729	0.125922	0.118252	0.106139	0.106782	0.102171	0.104709	0.0958227	0.0669647	0.0346017	0.0381871	0.146027	0.116403	-0.0599699	-0.126842	-0.348321	-0.615373	0.074032	-0.11362	0.117436	0.254882	-0.068293	0.532758	0.482315	0.88773	1.00172	1.23987	1.29593	0.65688	0.714276	0.428443
B+C+H+R	4	0.957904	0.98813	0.946416	0.97082	0.740834	0.945171	0.981593	1	0.965827	0.995296	0.973954	0.931248	0.988559	0.116905	0.103867	0.143974	0.0841357	0.114357	0.125922	0.118252	0.106139	0.109651	0.102171	0.104709	0.0984028	0.0669647	-0.0416367	-0.0151735	0.0415186	0.0319641	0.302856	0.0118439	-0.248549	-0.619981	0.074032	-0.11362	0.102961	0.254882	-0.058961	0.532758	0.430389	0.713621	0.778772	0.409724	1.24195	0.77319	1.00684	0.428443
B+C+L	3	0.956884	0.979971	0.940271	0.95566	0.803419	0.950712	0.990141	1	0.863799	0.98633	0.978874	0.933218	0.988064	0.113136	0.0908049	0.148412	0.0981694	0.152508	0.164189	0.131039	0.132664	0.104636	0.111078	0.116889	0.0773808	0.0669647	-0.0894296	-0.101104	-0.0680837	-0.0615023	-0.041894	-0.224319	-0.412995	-0.619981	-0.00597161	-0.304629	-0.10623	0.238952	-0.0845181	0.573275	0.625953	1.01741	0.743195	0.122669	0.389604	0.142771	0.0406367	0.346392
B+C+L+M	4	0.966469	0.990725	0.940271	0.966165	0.803419	0.951454	0.990141	1	0.863799	0.98633	0.992672	0.933218	0.988064	0.113136	0.0986757	0.148412	0.0981694	0.153489	0.164189	0.131039	0.132664	0.150533	0.111078	0.116889	0.108922	0.0916308	0.09079	0.0885628	0.0190634	0.0477155	-0.041894	-0.104622	-0.412995	-0.619981	-0.00597161	-0.211851	-0.102331	0.238952	0.0609629	0.815949	0.822511	1.01741	0.743195	0.26166	0.646744	0.333003	0.532125	0.465983
B+C+L+Pa	4	0.967462	0.994601	0.940271	0.959526	0.803419	0.950712	0.990141	1	0.890459	0.98633	0.982209	0.933218	0.991489	0.117215	0.110696	0.148412	0.123274	0.152508	0.164189	0.131039	0.132664	0.133928	0.111078	0.116889	0.0773808	0.0669647	0.0333989	0.0160944	0.0728403	0.0215331	0.0885584	-0.12258	-0.113867	-0.547668	-0.00597161	-0.285271	-0.10623	0.238952	-0.0845181	0.760299	0.873694	1.02172	0.743195	0.602206	0.631933	0.672789	0.686191	0.582514
B+C+L+Z	4	0.969411	0.991405	0.940271	0.95566	0.803419	0.950712	0.990141	1	0.863799	0.98633	0.978874	0.93526	0.98908	0.124211	0.105684	0.148412	0.0981694	0.152508	0.164189	0.131039	0.132664	0.104636	0.111078	0.116889	0.120448	0.0753792	0.0497897	0.0146222	0.131327	0.137052	-0.041894	-0.224319	-0.407331	-0.619981	-0.00597161	-0.304629	-0.058279	0.238952	0.182268	0.573275	0.625953	1.01741	0.743195	0.122669	0.474251	0.168297	0.233337	0.463076
B+C+L+P	4	0.956884	0.985542	0.940271	0.95566	0.803419	0.950712	0.990141	1	0.968653	0.998305	0.978874	0.94072	0.988064	0.113136	0.0945004	0.148412	0.0981694	0.15641	0.164189	0.131039	0.132664	0.104636	0.111078	0.116889	0.0863885	0.0669647	0.113391	0.0793541	0.118541	0.116403	-0.041894	-0.126842	-0.412995	-0.615373	-0.00597161	-0.205129	-0.0203362	0.238952	-0.0845181	0.573275	0.625953	1.01741	0.743195	1.23987	1.29593	0.65688	0.714276	0.435486
B+C+L+R	4	0.957904	0.987563	0.940271	0.95645	0.803419	0.950712	0.996504	1	0.965827	0.995296	0.978874	0.933218	0.988064	0.116905	0.103867	0.148412	0.0981694	0.154411	0.164189	0.131039	0.132664	0.109651	0.111078	0.116889	0.0984028	0.0669647	0.146202	0.10962	0.00359745	0.00769038	0.302856	0.0118439	-0.295267	-0.619981	-0.00597161	-0.210874	0.156057	0.238952	-0.0275896	0.573275	0.625953	1.01741	0.778772	0.399757	1.24195	0.77319	1.00684	0.346392
B+C+M	3	0.966469	0.990725	0.940271	0.966165	0.777022	0.951454	0.968214	1	0.853112	0.98633	0.992672	0.931095	0.988064	0.108604	0.0986757	0.139202	0.0870513	0.153489	0.118665	0.130703	0.112696	0.150533	0.102171	0.109261	0.108922	0.0916308	-0.0974774	-0.101104	-0.123483	-0.0271702	-0.0492075	-0.104622	-0.412995	-0.619981	-0.0306673	-0.211851	-0.102331	0.175534	-0.143173	0.815949	0.822511	0.469096	0.484582	0.26166	0.646744	0.333003	0.532125	0.465983
B+C+M+Pa	4	0.967462	0.994601	0.940271	0.968107	0.777022	0.951454	0.968214	1	0.878535	0.98633	0.992672	0.931095	0.991489	0.117215	0.110696	0.139202	0.101894	0.153489	0.131973	0.130703	0.112696	0.150533	0.108031	0.116263	0.108922	0.0916308	-0.0779261	-0.0700095	-0.0878005	-0.0271702	0.0885584	-0.104622	-0.182798	-0.576472	-0.0306673	-0.211851	-0.102331	0.194865	-0.0913007	0.815949	0.873694	0.762126	0.484582	0.602206	0.646744	0.672789	0.686191	0.465983
B+C+M+Z	4	0.969411	0.991405	0.940271	0.966165	0.777022	0.951454	0.978303	1	0.853112	0.98633	0.992672	0.93526	0.98908	0.124211	0.105684	0.142745	0.0870513	0.153489	0.142647	0.130703	0.112696	0.150533	0.106206	0.109498	0.120448	0.0916308	-0.0318431	0.0175248	-0.0105003	0.089337	0.0508475	-0.104622	-0.313904	-0.619981	-0.0306673	-0.211851	-0.058279	0.175534	-0.105403	0.815949	0.822511	0.509928	0.484582	0.26166	0.646744	0.333003	0.532125	0.465983
B+C+M+P	4	0.966469	0.990725	0.940271	0.966165	0.78651	0.951454	0.969394	1	0.968653	0.998305	0.992672	0.94072	0.988064	0.1117	0.0986757	0.139202	0.0870513	0.153489	0.118665	0.130703	0.112696	0.150533	0.102171	0.109261	0.108922	0.0916308	0.0724139	0.0272354	0.0458839	0.116403	-0.0492075	-0.0906463	-0.241808	-0.615373	0.0776419	-0.023283	0.0707347	0.175534	-0.110575	0.815949	0.822511	0.62101	0.678471	1.23987	1.29593	0.798419	0.806879	0.465983
B+C+M+R	4	0.966469	0.990725	0.940271	0.966165	0.777022	0.951454	0.981593	1	0.965827	0.995296	0.992672	0.931095	0.988064	0.116905	0.103867	0.139202	0.0870513	0.153489	0.118665	0.130703	0.112696	0.150533	0.102171	0.109261	0.108922	0.0916308	0.0888887	0.0326652	0.0850012	0.0646007	0.302856	0.0118439	-0.0792767	-0.570158	0.086552	-0.0508124	0.308266	0.194053	-0.058961	0.815949	0.822511	0.724411	0.778772	0.744198	1.24195	0.77319	1.00684	0.465983
B+C+Pa	3	0.967462	0.994601	0.940271	0.959526	0.740834	0.945171	0.94564	1	0.878535	0.98633	0.982209	0.926874	0.991489	0.117215	0.110696	0.136413	0.0990182	0.119876	0.131973	0.105862	0.0963752	0.133928	0.108031	0.116263	0.0762004	0.0669647	-0.0974774	-0.101104	-0.0878005	-0.0376967	0.0885584	-0.12258	-0.182798	-0.576472	-0.265123	-0.285271	-0.118693	0.194865	-0.0913007	0.760299	0.873694	0.762126	0.0652626	0.602206	0.631933	0.672789	0.686191	0.398839
B+C+Pa+Z	4	0.969411	0.994601	0.940271	0.959526	0.752192	0.949252	0.978303	1	0.878535	0.98633	0.982209	0.936168	0.994686	0.124211	0.110696	0.142745	0.0990182	0.146121	0.142647	0.116406	0.0970694	0.133928	0.108031	0.116263	0.120448	0.0822544	0.143997	0.0694313	0.162609	0.118364	0.0885584	-0.12258	-0.169436	-0.444845	-0.10892	-0.285271	0.0920959	0.194865	-0.0913007	0.760299	0.873694	0.762126	0.317901	0.602206	0.631933	0.672789	0.686191	0.398839
B+C+Pa+P	4	0.967462	0.994601	0.940271	0.959526	0.78651	0.945171	0.969394	1	0.968653	0.998305	0.982209	0.94072	0.991489	0.117215	0.110696	0.136413	0.0990182	0.136729	0.131973	0.105862	0.0963752	0.133928	0.108031	0.116263	0.0863885	0.0669647	-0.0285119	-0.013343	-0.0483244	0.116403	0.0885584	-0.12258	-0.182798	-0.463292	-0.198393	-0.275659	0.0428015	0.194865	-0.0913007	0.760299	0.873694	0.762126	0.678471	1.23987	1.29593	0.672789	0.805927	0.398839
B+C+Pa+R	4	0.967462	0.994601	0.940271	0.959526	0.740834	0.945171	0.981593	1	0.965827	0.995296	0.982209	0.941977	0.991489	0.117215	0.110696	0.136413	0.0990182	0.119876	0.131973	0.105862	0.0963752	0.133928	0.108031	0.116263	0.0984028	0.0669647	0.00238813	-0.0222877	0.0588234	0.066588	0.302856	0.0118439	-0.182798	-0.576472	-0.208478	-0.239235	0.0474433	0.194865	-0.058961	0.760299	0.873694	0.762126	0.778772	0.602206	1.24195	0.77319	1.00684	0.398839
B+C+Z	3	0.969411	0.991405	0.940271	0.95566	0.745831	0.949252	0.978303	1	0.853112	0.98633	0.973954	0.93526	0.98908	0.124211	0.105684	0.142745	0.082928	0.146121	0.142647	0.116406	0.0970694	0.104636	0.106206	0.109498	0.120448	0.0753792	-0.0318431	-0.00889367	-0.0105003	0.089337	-0.147214	-0.224319	-0.412995	-0.619981	-0.10892	-0.321657	-0.058279	0.167725	-0.121235	0.0330154	0.261582	0.246737	0.317901	-0.628017	0.474251	0.168297	0.233337	0.214196
B+C+Z+P	4	0.969411	0.991405	0.940271	0.95566	0.78651	0.949252	0.978303	1	0.968653	0.998305	0.973954	0.94072	0.98908	0.124211	0.105684	0.142745	0.082928	0.146121	0.142647	0.116406	0.0970694	0.104636	0.106206	0.109498	0.120448	0.0753792	0.118814	0.108065	0.299083	0.155279	0.0214174	-0.126842	-0.246003	-0.615373	-0.10892	-0.303791	0.218777	0.25787	-0.110575	0.484539	0.482315	0.674796	0.752242	1.23987	1.29593	0.663588	1.1949	0.32249
B+C+Z+R	4	0.969411	0.991405	0.940271	0.95645	0.745831	0.949252	0.981593	1	0.965827	0.995296	0.973954	0.93526	0.98908	0.124211	0.117814	0.142745	0.082928	0.146121	0.142647	0.116406	0.0970694	0.109651	0.106206	0.109498	0.120448	0.0753792	0.188005	0.215566	0.201447	0.148766	0.302856	0.0118439	-0.176597	-0.619981	-0.10892	-0.272886	0.144231	0.248596	-0.058961	0.392878	0.398306	0.713621	0.778772	0.399757	1.24195	1.2022	1.53786	0.234617
B+C+Z+Sq	4	0.969411	0.991405	0.995745	0.993455	0.893564	0.949252	1	1	0.853112	0.98633	0.973954	0.991957	0.98908	0.124211	0.105684	0.142745	0.082928	0.146121	0.142647	0.116406	0.0970694	0.104636	0.106206	0.109498	0.120448	0.0753792	-0.00248561	0.0220177	0.05319	0.089337	-0.147214	-0.224319	-0.412995	-0.619981	-0.10892	-0.321657	0.241633	0.167725	0.147189	0.850275	0.817442	0.246737	0.317901	0.241227	0.474251	0.707048	0.667693	0.214196
B+C+Z+S	4	0.969411	0.991405	0.949065	0.991333	1	1	1	1	0.874742	0.990365	0.977126	0.988973	0.98908	0.124211	0.105684	0.142745	0.0899741	0.146121	0.142647	0.116406	0.11612	0.12832	0.12443	0.109498	0.120448	0.0753792	0.097617	0.123884	-0.0105003	0.184028	-0.147214	-0.224319	-0.412995	-0.619981	0.0524593	-0.187501	-0.00824193	0.180741	0.35865	2.20601	2.08093	1.21016	0.564131	0.352034	0.474251	0.242368	0.233337	0.68354
B+C+P	3	0.950258	0.985542	0.940271	0.95566	0.78651	0.945171	0.969394	0.999871	0.968653	0.998305	0.973954	0.94072	0.988064	0.1117	0.0945004	0.135563	0.074584	0.136729	0.111018	0.102497	0.0884723	0.104636	0.102171	0.100255	0.0863885	0.0669647	-0.0856987	-0.0855421	-0.0573269	0.116403	-0.147214	-0.126842	-0.412995	-0.615373	-0.198393	-0.303791	-0.0779185	0.167725	-0.110575	0.484539	0.482315	0.62101	0.678471	1.23987	1.29593	0.65688	0.714276	0.32249
B+C+R	3	0.957904	0.987563	0.940271	0.95645	0.740834	0.945171	0.981593	1	0.965827	0.995296	0.973954	0.921302	0.988064	0.116905	0.103867	0.118686	0.0807754	0.113396	0.0988715	0.0989016	0.0908235	0.109651	0.102171	0.102648	0.0984028	0.0669647	-0.0602366	-0.0537498	-0.0676949	0.00769038	0.302856	0.0118439	-0.412995	-0.619981	-0.208478	-0.272886	0.00747065	0.194053	-0.058961	0.392878	0.398306	0.713621	0.778772	0.399757	1.24195	0.77319	1.00684	0.234617
B+C+R+P	4	0.957904	0.987563	0.940271	0.95645	0.78651	0.945171	0.981593	1	0.968653	0.998305	0.973954	0.94072	0.988064	0.116905	0.103867	0.135563	0.0807754	0.136729	0.111018	0.102497	0.0908235	0.109651	0.102171	0.102648	0.0984028	0.0669647	0.0982762	0.0599329	0.13618	0.116403	0.302856	0.0118439	-0.231247	-0.615373	-0.0280313	-0.182338	0.100742	0.194053	-0.058961	0.484539	0.482315	0.713621	0.778772	1.23987	1.29593	0.77319	1.00684	0.32249
B+E+H	3	0.948323	0.980327	0.95338	0.978583	0.736165	0.955698	0.993882	1	0.873482	0.983942	0.965977	0.920231	0.995336	0.0750227	0.0681429	0.110749	0.0819129	0.101623	0.0688035	0.0815064	0.050678	0.134234	0.0933901	0.0634885	0.139329	0.130823	-0.0864726	-0.0993088	0.0448689	0.0607035	-0.156547	-0.105524	-0.309615	-0.657879	-0.170433	0.00119222	0.0262087	0.454485	-0.00630249	0.532758	0.525284	0.561483	0.660628	0.507484	0.890127	0.819161	0.850076	1.19589
B+E+H+L	4	0.948323	0.980327	0.95338	0.978583	0.803419	0.955698	0.993882	1	0.873482	0.983942	0.965977	0.933218	0.995336	0.0871993	0.0727002	0.110749	0.0819129	0.152508	0.154627	0.127377	0.120884	0.134234	0.0933901	0.0843789	0.139329	0.130823	0.12136	0.126221	0.187276	0.127467	-0.0433289	-0.105524	-0.309615	-0.657879	-0.170433	0.00119222	0.150238	0.460658	0.00876729	0.753969	0.657001	1.01741	0.743195	0.507484	4.49355	0.819161	0.850076	1.19589
B+E+H+M	4	0.966469	0.981299	0.95338	0.978583	0.777022	0.961857	0.993882	1	0.873482	0.983942	0.992672	0.921464	0.995336	0.0919843	0.0681429	0.110749	0.0819129	0.120555	0.0959746	0.0815064	0.0570199	0.134234	0.0933901	0.104893	0.139329	0.130823	-0.00896275	-0.0343474	0.0467973	0.0607035	-0.156547	-0.105524	-0.309615	-0.638755	-0.170433	0.00119222	0.0262087	0.454485	-0.00630249	0.815949	0.822511	0.70291	0.660628	0.507484	0.890127	0.819161	0.886214	1.19589
B+E+H+Pa	4	0.959541	0.990453	0.95338	0.978583	0.789654	0.955698	0.993882	1	0.878535	0.990269	0.982209	0.926874	0.995336	0.105484	0.0888648	0.136413	0.0990182	0.121562	0.104396	0.089252	0.050678	0.134234	0.0933901	0.0816521	0.139329	0.130823	0.00272847	-0.0359464	0.0448689	0.0884254	-0.156547	-0.105524	-0.127357	-0.498087	-0.170433	0.00119222	0.0614114	0.454485	0.0287776	0.776384	0.873694	0.561483	0.660628	0.507484	5.18093	1.02175	0.974859	1.19589
B+E+H+Z	4	0.969411	0.991405	0.95338	0.978583	0.757813	0.955698	0.993882	1	0.873482	0.985211	0.965977	0.920231	0.995336	0.124211	0.105684	0.110749	0.0819129	0.128668	0.139926	0.0914637	0.0717197	0.134234	0.0933901	0.0719726	0.139329	0.130823	0.132529	0.0459094	0.280693	0.248417	-0.156547	-0.105524	-0.204074	-0.65364	-0.170433	0.00119222	0.248333	0.463376	0.154191	0.532758	0.636388	0.561483	0.660628	0.507484	0.890127	0.960597	0.864495	1.19589
B+E+H+P	4	0.948323	0.980327	0.95338	0.978583	0.78651	0.955698	0.993882	1	0.968653	0.998305	0.965977	0.94072	0.995336	0.0888551	0.0717436	0.110749	0.0819129	0.119469	0.0939275	0.0815064	0.0611243	0.134234	0.0933901	0.0637219	0.139329	0.130823	0.0346017	0.0381871	0.146027	0.0607035	-0.081089	-0.105524	-0.309615	-0.615373	-0.170433	0.00119222	0.117436	0.454485	-0.00630249	0.532758	0.525284	0.88773	1.00172	0.509049	0.890127	0.819161	0.915752	1.19589
B+E+H+R	4	0.957904	0.987563	0.95338	0.978583	0.736165	0.955698	0.993882	1	0.965827	0.995296	0.965977	0.931248	0.995336	0.111966	0.0949042	0.110749	0.0819129	0.107481	0.0953093	0.0815064	0.0646803	0.134234	0.0933901	0.0778554	0.139329	0.130823	-0.00722854	-0.0151735	0.0704086	0.0607035	0.0341449	-0.0890757	-0.248549	-0.635233	-0.170433	0.00119222	0.142845	0.454485	-0.00630249	0.532758	0.525284	0.713621	0.778772	0.507484	0.890127	0.819161	0.850076	1.19589
B+E+L	3	0.948323	0.977803	0.95338	0.978583	0.803419	0.955698	0.993882	1	0.858619	0.972849	0.960552	0.933218	0.995336	0.0871993	0.0727002	0.107775	0.0819129	0.152508	0.154627	0.120278	0.120884	0.132628	0.0906703	0.0843789	0.139329	0.130823	0.12136	0.126221	0.187276	0.127467	-0.188746	-0.32549	-0.702494	-0.687444	-0.24316	-0.168036	0.150238	0.460658	-0.0845181	0.491593	0.33313	1.01741	0.743195	0.507484	0.890127	0.819161	0.850076	0.110529
B+E+L+M	4	0.966469	0.981299	0.95338	0.978583	0.803419	0.955698	0.993882	1	0.858619	0.974063	0.992672	0.933218	0.995336	0.0919843	0.0727002	0.110464	0.0819129	0.152508	0.154627	0.123269	0.124843	0.143839	0.102367	0.104893	0.139329	0.130823	0.12136	0.126221	0.187276	0.127467	-0.0663818	-0.215313	-0.404317	-0.639299	-0.24316	-0.168036	0.150238	0.460658	0.0609629	0.815949	0.822511	1.01741	0.743195	0.507484	0.890127	0.819161	0.886214	0.282258
B+E+L+Pa	4	0.959541	0.990453	0.95338	0.978583	0.803419	0.955698	0.993882	1	0.890459	0.983588	0.982209	0.933218	0.995336	0.105484	0.0888648	0.136413	0.123274	0.152508	0.154627	0.120278	0.120884	0.132628	0.0906703	0.0843789	0.139329	0.130823	0.12136	0.126221	0.187276	0.127467	-0.102998	-0.182056	-0.113867	-0.498087	-0.24316	-0.168036	0.150238	0.460658	0.0287776	0.760299	0.873694	1.02172	0.743195	0.507484	0.890127	1.02175	0.974859	0.582514
B+E+L+Z	4	0.969411	0.991405	0.95338	0.978583	0.803419	0.955698	0.993882	1	0.865671	0.985219	0.960552	0.933218	0.995336	0.124211	0.105684	0.107775	0.0819129	0.152508	0.154627	0.120278	0.120884	0.132628	0.0982158	0.0843789	0.139329	0.130823	0.132529	0.126221	0.280693	0.248417	-0.126183	-0.224221	-0.204074	-0.65364	-0.176014	-0.168036	0.150238	0.463376	0.182268	0.491593	0.636388	1.01741	0.743195	0.507484	0.890127	0.960597	0.864495	0.463076
B+E+L+P	4	0.948323	0.977803	0.95338	0.978583	0.803419	0.955698	0.993882	1	0.968653	0.998305	0.960552	0.94072	0.995336	0.0888551	0.0727002	0.107775	0.0819129	0.15641	0.154627	0.120278	0.120884	0.132628	0.0906703	0.0843789	0.139329	0.130823	0.12136	0.126221	0.187276	0.127467	-0.0866139	-0.161537	-0.482094	-0.615373	-0.24316	-0.168036	0.150238	0.460658	-0.0845181	0.491593	0.482315	1.01741	0.743195	0.509049	0.890127	0.819161	0.915752	0.435486
B+E+L+R	4	0.957904	0.987563	0.95338	0.978583	0.803419	0.955698	0.996504	1	0.965827	0.995296	0.960552	0.933218	0.995336	0.111966	0.0949042	0.107775	0.0819129	0.154411	0.154627	0.120278	0.120884	0.132628	0.0906703	0.0843789	0.139329	0.130823	0.146202	0.126221	0.187276	0.127467	-0.00381781	-0.127478	-0.295267	-0.635233	-0.24316	-0.168036	0.156057	0.460658	-0.0275896	0.491593	0.398306	1.01741	0.778772	0.507484	0.890127	0.819161	0.850076	0.234617
B+E+M	3	0.966469	0.981299	0.95338	0.978583	0.777022	0.955698	0.993882	1	0.833639	0.974063	0.992672	0.921464	0.995336	0.0919843	0.0648625	0.107775	0.0819129	0.111689	0.0943568	0.0699157	0.0477229	0.132628	0.0741178	0.104893	0.139329	0.130823	-0.00896275	-0.0343474	-0.0437259	-0.0313854	-0.235981	-0.264302	-0.404317	-0.639299	-0.475258	-0.292603	-0.0657349	0.449969	-0.143173	0.815949	0.822511	0.70291	0.484582	0.507484	0.890127	0.819161	0.886214	0.282258
B+E+M+Pa	4	0.966469	0.990453	0.95338	0.978583	0.789654	0.955698	0.993882	1	0.878535	0.977725	0.992672	0.926874	0.995336	0.105484	0.0888648	0.136413	0.101894	0.120122	0.10503	0.10338	0.0654518	0.139187	0.107226	0.104893	0.139329	0.130823	0.00272847	-0.0343474	0.0201271	0.0884254	-0.157725	-0.229558	-0.158955	-0.498087	-0.293405	-0.292603	-0.0657349	0.449969	0.0287776	0.815949	0.873694	0.70291	0.484582	0.507484	0.890127	1.02175	0.974859	0.398839
B+E+M+Z	4	0.969411	0.991405	0.95338	0.978583	0.777022	0.955698	0.993882	1	0.865671	0.985211	0.992672	0.921464	0.995336	0.124211	0.105684	0.107775	0.0819129	0.128668	0.139926	0.0967262	0.0856763	0.132628	0.0794703	0.104893	0.139329	0.130823	0.132529	0.0175248	0.280693	0.248417	0.0508475	-0.172956	-0.204074	-0.639299	-0.39761	-0.281262	0.0806679	0.463376	0.154191	0.815949	0.822511	0.70291	0.484582	0.507484	0.890127	0.960597	0.886214	0.282258
B+E+M+P	4	0.966469	0.981299	0.95338	0.978583	0.78651	0.955698	0.993882	1	0.968653	0.998305	0.992672	0.94072	0.995336	0.0933416	0.0734453	0.107775	0.0819129	0.130869	0.0943568	0.0820405	0.0640666	0.132628	0.0880936	0.104893	0.139329	0.130823	0.0724139	0.0272354	0.0458839	0.0582333	-0.0739954	-0.0906463	-0.241808	-0.615373	0.0776419	-0.023283	0.0707347	0.449969	-0.110575	0.815949	0.822511	0.70291	0.678471	0.777165	0.890127	0.819161	0.915752	0.388821
B+E+M+R	4	0.966469	0.987563	0.95338	0.978583	0.777022	0.955698	0.993882	1	0.965827	0.995296	0.992672	0.923285	0.995336	0.111966	0.0949042	0.107775	0.0819129	0.117112	0.0953093	0.0743776	0.0660463	0.132628	0.0796072	0.104893	0.139329	0.130823	0.0888887	0.0326652	0.0850012	0.0646007	0.14549	-0.0750553	-0.0792767	-0.570158	0.086552	-0.0508124	0.308266	0.449969	-0.143173	0.815949	0.822511	0.724411	0.778772	0.744198	0.890127	0.819161	0.886214	0.366944
B+E+Pa	3	0.959541	0.990453	0.95338	0.978583	0.789654	0.955698	0.993882	1	0.878535	0.977725	0.982209	0.926874	0.995336	0.105484	0.0888648	0.136413	0.0990182	0.120122	0.104396	0.0647617	0.0478887	0.132628	0.0887885	0.0816521	0.139329	0.130823	0.00272847	-0.0359464	0.0201271	0.0884254	-0.157725	-0.229558	-0.158955	-0.498087	-0.293405	-0.358461	-0.0657349	0.403757	0.0287776	0.760299	0.873694	0.230041	0.247323	0.507484	0.890127	1.02175	0.974859	0.398839
B+E+Pa+Z	4	0.969411	0.991405	0.95338	0.978583	0.789654	0.955698	0.993882	1	0.878535	0.985211	0.982209	0.936168	0.995336	0.124211	0.108967	0.136413	0.0990182	0.136498	0.139926	0.0780924	0.0704782	0.132628	0.0892759	0.0816521	0.139329	0.130823	0.143997	0.0694313	0.280693	0.248417	-0.157725	-0.193568	-0.158955	-0.444845	-0.293405	-0.281262	0.0920959	0.463376	0.154191	0.760299	0.873694	0.246737	0.447297	0.507484	0.890127	1.02175	0.974859	0.398839
B+E+Pa+P	4	0.959541	0.990453	0.95338	0.978583	0.789654	0.955698	0.993882	1	0.968653	0.998305	0.982209	0.94072	0.995336	0.105484	0.0888648	0.136413	0.0990182	0.120122	0.104396	0.0773507	0.054626	0.132628	0.0887885	0.0816521	0.139329	0.130823	0.0321483	0.00990064	0.0371046	0.0884254	-0.157725	-0.162777	-0.158955	-0.463292	-0.288904	-0.275659	0.0428015	0.403757	0.0287776	0.760299	0.873694	0.62101	0.678471	0.509049	0.890127	1.02175	0.974859	0.398839
B+E+Pa+R	4	0.959541	0.990453	0.95338	0.978583	0.789654	0.955698	0.993882	1	0.965827	0.995296	0.982209	0.941977	0.995336	0.111966	0.0949042	0.136413	0.0990182	0.120122	0.104396	0.0742925	0.0652501	0.132628	0.0887885	0.0816521	0.139329	0.130823	0.00272847	-0.0200437	0.0704086	0.0884254	-0.0814551	-0.0976224	-0.158955	-0.498087	-0.224198	-0.239235	0.142845	0.407158	0.0287776	0.760299	0.873694	0.713621	0.778772	0.507484	0.890127	1.02175	0.974859	0.398839
B+E+Z	3	0.969411	0.991405	0.95338	0.978583	0.745831	0.955698	0.993882	1	0.865671	0.985211	0.948719	0.918784	0.995336	0.124211	0.105684	0.107775	0.0819129	0.128668	0.139926	0.0780924	0.0704782	0.132628	0.0794703	0.0719726	0.139329	0.130823	0.132529	-0.0993088	0.280693	0.248417	-0.235981	-0.224221	-0.204074	-0.65364	-0.39761	-0.281262	0.0806679	0.463376	0.154191	0.466138	0.636388	0.246737	0.447297	0.507484	0.890127	0.960597	0.864495	0.110529
B+E+Z+P	4	0.969411	0.991405	0.95338	0.978583	0.78651	0.955698	0.993882	1	0.968653	0.998305	0.948781	0.94072	0.995336	0.124211	0.105684	0.107775	0.0819129	0.128668	0.139926	0.0949026	0.0793348	0.132628	0.0880936	0.0719726	0.139329	0.130823	0.132529	0.108065	0.299083	0.248417	0.0214174	-0.162777	-0.204074	-0.615373	-0.288904	-0.281262	0.218777	0.463376	0.154191	0.484539	0.636388	0.674796	0.752242	0.509049	0.890127	0.960597	1.1949	0.32249
B+E+Z+R	4	0.969411	0.991405	0.95338	0.978583	0.745831	0.955698	0.993882	1	0.965827	0.995296	0.948719	0.921302	0.995336	0.124211	0.117814	0.107775	0.0819129	0.128668	0.139926	0.0909009	0.0949926	0.132628	0.0796072	0.0719726	0.139329	0.130823	0.188005	0.215566	0.280693	0.248417	0.0466736	-0.0968905	-0.176597	-0.635233	-0.39761	-0.246564	0.144231	0.463376	0.154191	0.466138	0.636388	0.713621	0.778772	0.507484	0.890127	1.2022	1.53786	0.234617
B+E+P	3	0.948323	0.977803	0.95338	0.978583	0.78651	0.955698	0.993882	1	0.968653	0.998305	0.948781	0.94072	0.995336	0.0888551	0.0717436	0.107775	0.0819129	0.119469	0.0857065	0.0554776	0.0434648	0.132628	0.0880936	0.0637219	0.139329	0.130823	0.0321483	0.00990064	0.0371046	0.0428072	-0.190772	-0.162777	-0.482094	-0.615373	-0.288904	-0.287436	-0.0573519	0.365708	-0.110575	0.484539	0.482315	0.62101	0.678471	0.509049	0.890127	0.819161	0.915752	0.32249
B+E+R	3	0.957904	0.987563	0.95338	0.978583	0.736165	0.955698	0.993882	1	0.965827	0.995296	0.948719	0.921302	0.995336	0.111966	0.0949042	0.107775	0.0819129	0.103587	0.0953093	0.0636958	0.0646803	0.132628	0.0796072	0.0718169	0.139329	0.130823	-0.00722854	-0.0200437	0.0704086	0.0354384	-0.0965557	-0.127478	-0.413811	-0.635233	-0.409735	-0.246564	0.142845	0.407158	-0.153679	0.392878	0.398306	0.713621	0.778772	0.507484	0.890127	0.819161	0.850076	0.234617
B+E+R+P	4	0.957904	0.987563	0.95338	0.978583	0.78651	0.955698	0.993882	1	0.968653	0.998305	0.948781	0.94072	0.995336	0.111966	0.0949042	0.107775	0.0819129	0.124617	0.0953093	0.0914706	0.0668868	0.132628	0.0880936	0.0720612	0.139329	0.130823	0.0982762	0.0599329	0.13618	0.0884557	0.180745	-0.0493665	-0.231247	-0.615373	-0.0280313	-0.182338	0.142845	0.407158	-0.0821546	0.484539	0.482315	0.713621	0.778772	0.509049	0.890127	0.819161	0.915752	0.32249
B+H+L	3	0.943927	0.980327	0.946416	0.97082	0.803419	0.945481	0.990141	1	0.873482	0.983942	0.965977	0.933218	0.989399	0.0836468	0.055735	0.104236	0.0670062	0.152508	0.146957	0.127377	0.120884	0.106782	0.0933901	0.0758054	0.0773808	0.0512141	0.00442195	0.0109249	0.0896458	0.0931382	-0.0433289	-0.20177	-0.370506	-0.657879	-0.177984	-0.172578	0.137407	0.178849	0.00876729	0.753969	0.657001	1.01741	0.743195	0.373151	4.49355	0.283544	0.334661	0.428443
B+H+L+M	4	0.966469	0.981299	0.946416	0.97082	0.803419	0.961857	0.990141	1	0.873482	0.983942	0.992672	0.933218	0.989399	0.0919843	0.0618361	0.110464	0.068838	0.152508	0.146957	0.127377	0.124843	0.143839	0.102367	0.104893	0.0773808	0.0916308	0.09079	0.0885628	0.0896458	0.0931382	-0.0433289	-0.20177	-0.370506	-0.638755	-0.177984	-0.117544	0.137407	0.178849	0.0609629	0.815949	0.822511	1.01741	0.743195	0.373151	4.49355	0.333003	0.532125	0.476353
B+H+L+Pa	4	0.959541	0.990453	0.946416	0.97082	0.803419	0.945481	0.990141	1	0.890459	0.990269	0.982209	0.933218	0.990553	0.105484	0.0888648	0.136413	0.123274	0.152508	0.146957	0.127377	0.120884	0.129606	0.0933901	0.0819059	0.0773808	0.0587574	0.0333989	0.0160944	0.0896458	0.0931382	-0.0433289	-0.182056	-0.113867	-0.542026	-0.177984	-0.172578	0.137407	0.178849	0.00876729	0.776384	0.873694	1.02172	0.743195	0.484032	5.18093	0.672789	0.686191	0.582514
B+H+L+Z	4	0.969411	0.991405	0.946416	0.97082	0.803419	0.95097	0.990141	1	0.873482	0.985219	0.965977	0.933218	0.989399	0.124211	0.105684	0.104236	0.0670062	0.152508	0.146957	0.127377	0.120884	0.106782	0.0982158	0.0806534	0.0844059	0.0578824	0.0497897	0.0459094	0.207756	0.173464	-0.0433289	-0.20177	-0.321744	-0.65364	-0.176014	-0.172578	0.248333	0.243872	0.182268	0.753969	0.657001	1.01741	0.743195	0.373151	4.49355	0.320826	0.53773	0.463076
B+H+L+P	4	0.943927	0.980327	0.946416	0.97082	0.803419	0.945481	0.990141	1	0.968653	0.998305	0.965977	0.94072	0.989399	0.0888551	0.0717436	0.104236	0.0670062	0.15641	0.146957	0.127377	0.120884	0.106782	0.0933901	0.0758054	0.0773808	0.0608897	0.113391	0.0793541	0.146027	0.0931382	-0.0433289	-0.127113	-0.348321	-0.615373	-0.177984	-0.172578	0.137407	0.178849	0.00876729	0.753969	0.657001	1.01741	1.00172	0.373151	4.49355	0.337813	0.562263	0.435486
B+H+L+R	4	0.957904	0.987563	0.946416	0.97082	0.803419	0.945481	0.996504	1	0.965827	0.995296	0.965977	0.933218	0.989399	0.111966	0.0949042	0.104236	0.0670062	0.154411	0.146957	0.127377	0.120884	0.109651	0.0933901	0.0778554	0.0984028	0.0644496	0.146202	0.10962	0.0896458	0.0931382	0.0341449	-0.0890757	-0.248549	-0.639844	-0.177984	-0.172578	0.156057	0.178849	0.00876729	0.753969	0.657001	1.01741	0.778772	0.409724	4.49355	0.283544	0.555026	0.428443
B+H+M	3	0.966469	0.981299	0.946416	0.97082	0.777022	0.961857	0.968214	0.999675	0.873482	0.983942	0.992672	0.921464	0.985218	0.0919843	0.058971	0.099551	0.064719	0.120555	0.0959746	0.0815064	0.0570199	0.110522	0.0933901	0.104893	0.0759552	0.0916308	-0.048137	-0.0694451	0.0467973	0.0344083	-0.169038	-0.20177	-0.490128	-0.638755	-0.263357	-0.117544	-0.102331	0.178849	-0.0876107	0.815949	0.822511	0.561483	0.660628	0.373151	0.528453	0.333003	0.532125	0.476353
B+H+M+Pa	4	0.966469	0.990453	0.946416	0.97082	0.777022	0.961857	0.968214	1	0.878535	0.990269	0.992672	0.926874	0.985218	0.105484	0.0888648	0.136413	0.101894	0.121562	0.10503	0.10338	0.0654518	0.139187	0.107226	0.104893	0.0759552	0.0916308	-0.048137	-0.0694451	0.0467973	0.0344083	-0.157725	-0.20177	-0.127357	-0.542026	-0.263357	-0.117544	0.0614114	0.178849	-0.0876107	0.815949	0.873694	0.561483	0.660628	0.484032	5.18093	0.672789	0.686191	0.476353
B+H+M+Z	4	0.969411	0.991405	0.946416	0.97082	0.777022	0.961857	0.978303	1	0.873482	0.985211	0.992672	0.921464	0.985218	0.124211	0.105684	0.099551	0.064719	0.120555	0.134578	0.0967262	0.0856763	0.110522	0.0933901	0.104893	0.0895064	0.0916308	0.0223065	0.0459094	0.207756	0.173464	0.0508475	-0.172956	-0.313904	-0.638755	-0.263357	-0.117544	0.248333	0.243872	-0.0876107	0.815949	0.822511	0.561483	0.660628	0.373151	0.528453	0.333003	0.53773	0.476353
B+H+M+P	4	0.966469	0.981299	0.946416	0.97082	0.78651	0.961857	0.969394	0.999871	0.968653	0.998305	0.992672	0.94072	0.98524	0.0933416	0.0734453	0.099551	0.064719	0.130869	0.0959746	0.0820405	0.0640666	0.110522	0.0933901	0.104893	0.0770532	0.0916308	0.0724139	0.0381871	0.146027	0.0582333	-0.0739954	-0.0906463	-0.241808	-0.615373	0.0776419	-0.023283	0.117436	0.178849	-0.0876107	0.815949	0.822511	0.88773	1.00172	0.777165	0.528453	0.798419	0.806879	0.476353
B+H+M+R	4	0.966469	0.987563	0.946416	0.97082	0.777022	0.961857	0.981593	1	0.965827	0.995296	0.992672	0.931248	0.988559	0.111966	0.0949042	0.099551	0.064719	0.120555	0.0959746	0.0815064	0.0660463	0.110522	0.0933901	0.104893	0.0984028	0.0916308	0.0888887	0.0326652	0.0850012	0.0646007	0.14549	-0.0750553	-0.0792767	-0.570158	0.086552	-0.0508124	0.308266	0.178849	-0.0876107	0.815949	0.822511	0.724411	0.778772	0.744198	0.528453	0.431917	0.679761	0.476353
B+H+Pa	3	0.959541	0.990453	0.946416	0.97082	0.755425	0.927958	0.96449	0.995841	0.878535	0.990269	0.982209	0.926874	0.982862	0.105484	0.0888648	0.136413	0.0990182	0.121562	0.0925727	0.089252	0.050678	0.129606	0.0933901	0.0816521	0.0671028	0.0587574	-0.0656689	-0.0768731	-0.193818	0.00534684	-0.157725	-0.20177	-0.127357	-0.542026	-0.293405	-0.358461	0.0614114	0.178849	-0.0876107	0.776384	0.873694	0.561483	0.660628	0.484032	5.18093	0.672789	0.686191	0.428443
B+H+Pa+Z	4	0.969411	0.991405	0.946416	0.97082	0.757813	0.95097	0.978303	1	0.878535	0.990269	0.982209	0.936168	0.994686	0.124211	0.108967	0.136413	0.0990182	0.136498	0.118699	0.0914637	0.0717197	0.129606	0.0933901	0.0816521	0.0996332	0.0822544	0.143997	0.0694313	0.207756	0.173464	-0.157725	-0.193568	-0.127357	-0.444845	-0.293405	-0.338255	0.248333	0.243872	-0.0876107	0.776384	0.873694	0.561483	0.660628	0.484032	5.18093	0.672789	0.686191	0.428443
B+H+Pa+P	4	0.959541	0.990453	0.946416	0.97082	0.78651	0.9301	0.969394	0.999871	0.968653	0.998305	0.982209	0.94072	0.98524	0.105484	0.0888648	0.136413	0.0990182	0.121562	0.0964923	0.089252	0.0611243	0.129606	0.0933901	0.0816521	0.0719511	0.0608897	0.0346017	0.0381871	0.146027	0.00534684	-0.081089	-0.127113	-0.127357	-0.463292	-0.236722	-0.275659	0.117436	0.191904	-0.0876107	0.776384	0.873694	0.88773	1.00172	0.484032	5.18093	0.672789	0.805927	0.428443
B+H+Pa+R	4	0.959541	0.990453	0.946416	0.97082	0.755425	0.927958	0.981593	1	0.965827	0.995296	0.982209	0.941977	0.988559	0.111966	0.0949042	0.136413	0.0990182	0.121562	0.0925727	0.089252	0.0652501	0.129606	0.0933901	0.0816521	0.0984028	0.0644496	0.00238813	-0.0151735	0.0588234	0.066588	0.0341449	-0.0890757	-0.127357	-0.542026	-0.224198	-0.239235	0.102961	0.178849	-0.0876107	0.776384	0.873694	0.713621	0.778772	0.484032	5.18093	0.672789	0.686191	0.428443
B+H+Z	3	0.969411	0.991405	0.946416	0.97082	0.757813	0.95097	0.978303	1	0.873482	0.985211	0.965977	0.920231	0.984435	0.124211	0.105684	0.099551	0.0570438	0.111792	0.118699	0.0914637	0.0717197	0.106782	0.0933901	0.0719726	0.0844059	0.0578824	0.0223065	0.0459094	0.207756	0.173464	-0.169038	-0.20177	-0.321744	-0.65364	-0.331125	-0.338255	0.248333	0.243872	-0.0876107	0.532758	0.430389	0.561483	0.660628	0.373151	0.30153	0.320826	0.53773	0.428443
B+H+Z+P	4	0.969411	0.991405	0.946416	0.97082	0.78651	0.95097	0.978303	1	0.968653	0.998305	0.965977	0.94072	0.98524	0.124211	0.105684	0.099551	0.0570438	0.126904	0.118699	0.0949026	0.0793348	0.106782	0.0933901	0.0719726	0.0917126	0.0608897	0.118814	0.108065	0.299083	0.173464	0.0214174	-0.127113	-0.246003	-0.615373	-0.236722	-0.276621	0.248333	0.25787	-0.0876107	0.532758	0.482315	0.88773	1.00172	0.373151	0.519964	0.663588	1.1949	0.428443
B+H+Z+R	4	0.969411	0.991405	0.946416	0.97082	0.757813	0.95097	0.981593	1	0.965827	0.995296	0.965977	0.931248	0.988559	0.124211	0.117814	0.099551	0.0570438	0.12772	0.118699	0.0914637	0.0949926	0.109651	0.0933901	0.0778554	0.105145	0.0705536	0.188005	0.215566	0.207756	0.173464	0.0466736	-0.0890757	-0.176597	-0.639844	-0.331125	-0.277599	0.248333	0.248596	-0.0876107	0.532758	0.430389	0.713621	0.778772	0.409724	0.589999	1.2022	1.53786	0.428443
B+H+P	3	0.943927	0.980327	0.946416	0.97082	0.78651	0.9301	0.969394	0.999871	0.968653	0.998305	0.965977	0.94072	0.98524	0.0888551	0.0717436	0.099551	0.0553946	0.119469	0.0939275	0.0815064	0.0611243	0.106782	0.0933901	0.0637219	0.0719511	0.0608897	0.0346017	0.0381871	0.146027	-0.0049554	-0.081089	-0.127113	-0.348321	-0.615373	-0.236722	-0.276621	0.117436	0.178849	-0.0876107	0.532758	0.482315	0.88773	1.00172	0.373151	0.341105	0.337813	0.562263	0.428443
B+H+R	3	0.957904	0.987563	0.946416	0.97082	0.729425	0.919388	0.981593	1	0.965827	0.995296	0.965977	0.931248	0.988559	0.111966	0.0949042	0.099551	0.0553946	0.107481	0.0851414	0.0815064	0.059272	0.109651	0.0933901	0.0778554	0.0984028	0.0644496	-0.0416367	-0.0151735	0.0415186	0.0319641	0.0341449	-0.0890757	-0.248549	-0.639844	-0.331125	-0.29964	0.102961	0.178849	-0.0876107	0.532758	0.430389	0.713621	0.778772	0.409724	0.342902	0.283544	0.354711	0.428443
B+H+R+P	4	0.957904	0.987563	0.946416	0.97082	0.78651	0.9301	0.981593	1	0.968653	0.998305	0.965977	0.94072	0.988559	0.111966	0.0949042	0.099551	0.0553946	0.124617	0.0939275	0.0914706	0.0668868	0.109651	0.0933901	0.0778554	0.0984028	0.0644496	0.0982762	0.0599329	0.146027	0.0884557	0.180745	-0.0493665	-0.231247	-0.615373	-0.0280313	-0.182338	0.117436	0.178849	-0.0821546	0.532758	0.482315	0.88773	1.00172	0.409724	0.342902	0.337813	0.562263	0.428443
B+L+M	3	0.966469	0.981299	0.911146	0.966165	0.803419	0.951454	0.990141	1	0.858619	0.974063	0.992672	0.933218	0.983765	0.0919843	0.0618361	0.110464	0.068838	0.152508	0.146957	0.123269	0.124843	0.143839	0.102367	0.104893	0.0773808	0.0916308	0.09079	0.0885628	0.0190634	0.0477155	-0.0663818	-0.215313	-0.54624	-0.644218	-0.480866	-0.270508	-0.102331	0.175534	0.0609629	0.815949	0.822511	1.01741	0.743195	0.157816	0.528453	0.333003	0.532125	0.282258
B+L+M+Pa	4	0.966469	0.990453	0.935274	0.968107	0.803419	0.951454	0.990141	1	0.890459	0.983588	0.992672	0.933218	0.990553	0.105484	0.0888648	0.136413	0.123274	0.152508	0.146957	0.123269	0.124843	0.143839	0.107226	0.104893	0.0773808	0.0916308	0.09079	0.0885628	0.0728403	0.0477155	-0.0663818	-0.182056	-0.113867	-0.547668	-0.293405	-0.270508	-0.102331	0.175534	0.0609629	0.815949	0.873694	1.02172	0.743195	0.484032	0.528453	0.672789	0.686191	0.582514
B+L+M+Z	4	0.969411	0.991405	0.911146	0.966165	0.803419	0.951454	0.990141	1	0.858619	0.985219	0.992672	0.933218	0.983765	0.124211	0.105684	0.110464	0.068838	0.152508	0.146957	0.123269	0.124843	0.143839	0.102367	0.104893	0.0895064	0.0916308	0.09079	0.0885628	0.131327	0.137052	0.0508475	-0.172956	-0.313904	-0.644218	-0.176014	-0.270508	-0.058279	0.236303	0.182268	0.815949	0.822511	1.01741	0.743195	0.157816	0.528453	0.333003	0.532125	0.463076
B+L+M+P	4	0.966469	0.981299	0.911146	0.966165	0.803419	0.951454	0.990141	1	0.968653	0.998305	0.992672	0.94072	0.985166	0.0933416	0.0734453	0.110464	0.068838	0.15641	0.146957	0.123269	0.124843	0.143839	0.102367	0.104893	0.0773808	0.0916308	0.113391	0.0885628	0.118541	0.0690512	-0.0663818	-0.0906463	-0.241808	-0.615373	0.0776419	-0.023283	0.0707347	0.175534	0.0609629	0.815949	0.822511	1.01741	0.743195	0.777165	0.528453	0.798419	0.806879	0.435486
B+L+M+R	4	0.966469	0.987563	0.913565	0.966165	0.803419	0.951454	0.996504	1	0.965827	0.995296	0.992672	0.933218	0.985341	0.111966	0.0949042	0.110464	0.068838	0.154411	0.146957	0.123269	0.124843	0.143839	0.102367	0.104893	0.0984028	0.0916308	0.146202	0.10962	0.0850012	0.0646007	0.14549	-0.0750553	-0.0792767	-0.570158	0.086552	-0.0508124	0.308266	0.177161	0.0609629	0.815949	0.822511	1.01741	0.778772	0.744198	0.528453	0.431917	0.679761	0.366944
B+L+Pa	3	0.959541	0.990453	0.935274	0.959526	0.803419	0.945481	0.990141	1	0.890459	0.983588	0.982209	0.933218	0.990553	0.105484	0.0888648	0.136413	0.123274	0.152508	0.146957	0.120278	0.120884	0.120675	0.0906703	0.0819059	0.0773808	0.0484472	0.0333989	0.0160944	0.0728403	0.0215331	-0.102998	-0.182056	-0.113867	-0.547668	-0.293405	-0.338413	-0.10623	0.169128	-0.0845181	0.760299	0.873694	1.02172	0.743195	0.484032	0.465814	0.672789	0.686191	0.582514
B+L+Pa+Z	4	0.969411	0.991405	0.935274	0.959526	0.803419	0.949774	0.990141	1	0.890459	0.985219	0.982209	0.936168	0.994686	0.124211	0.108967	0.136413	0.123274	0.152508	0.146957	0.120278	0.120884	0.120675	0.0982158	0.0819059	0.0996332	0.0822544	0.143997	0.0694313	0.162609	0.137052	-0.102998	-0.182056	-0.113867	-0.444845	-0.176014	-0.338413	0.0920959	0.236303	0.182268	0.760299	0.873694	1.02172	0.743195	0.484032	0.465814	0.672789	0.686191	0.582514
B+L+Pa+P	4	0.959541	0.990453	0.935274	0.959526	0.803419	0.945481	0.990141	1	0.968653	0.998305	0.982209	0.94072	0.990553	0.105484	0.0888648	0.136413	0.123274	0.15641	0.146957	0.120278	0.120884	0.120675	0.0906703	0.0819059	0.0773808	0.0608897	0.113391	0.0793541	0.118541	0.0690512	-0.0866139	-0.161537	-0.113867	-0.463292	-0.247966	-0.205129	0.0428015	0.191904	-0.0845181	0.760299	0.873694	1.02172	0.743195	0.484032	0.465814	0.672789	0.805927	0.582514
B+L+Pa+R	4	0.959541	0.990453	0.935274	0.959526	0.803419	0.945481	0.996504	1	0.965827	0.995296	0.982209	0.941977	0.990553	0.111966	0.0949042	0.136413	0.123274	0.154411	0.146957	0.120278	0.120884	0.120675	0.0906703	0.0819059	0.0984028	0.0644496	0.146202	0.10962	0.0728403	0.066588	-0.00381781	-0.0976224	-0.113867	-0.547668	-0.224198	-0.210874	0.156057	0.177161	-0.0275896	0.760299	0.873694	1.02172	0.778772	0.484032	0.465814	0.672789	0.686191	0.582514
B+L+Z	3	0.969411	0.991405	0.901167	0.946906	0.803419	0.949774	0.990141	1	0.858619	0.985219	0.960552	0.933218	0.983765	0.124211	0.105684	0.104236	0.0670062	0.152508	0.146957	0.120278	0.120884	0.0966649	0.0982158	0.0806534	0.0773808	0.0543209	0.0497897	0.0146222	0.131327	0.137052	-0.126183	-0.25585	-0.407331	-0.65364	-0.176014	-0.338413	-0.058279	0.236303	0.182268	0.413035	0.267962	1.01741	0.743195	0.122669	0.282098	0.168297	0.223505	0.463076
B+L+Z+P	4	0.969411	0.991405	0.901167	0.954541	0.803419	0.949774	0.990141	1	0.968653	0.998305	0.960552	0.94072	0.983765	0.124211	0.105684	0.104236	0.0670062	0.15641	0.146957	0.120278	0.120884	0.0994524	0.0982158	0.0806534	0.0917126	0.0608897	0.118814	0.108065	0.299083	0.155279	0.0214174	-0.161537	-0.246003	-0.615373	-0.176014	-0.205129	0.218777	0.25787	0.182268	0.484539	0.482315	1.01741	0.752242	0.249417	0.519964	0.663588	1.1949	0.463076
B+L+Z+R	4	0.969411	0.991405	0.913565	0.95645	0.803419	0.949774	0.996504	1	0.965827	0.995296	0.960552	0.933218	0.985341	0.124211	0.117814	0.104236	0.0670062	0.154411	0.146957	0.120278	0.120884	0.109651	0.0982158	0.0806534	0.105145	0.0705536	0.188005	0.215566	0.201447	0.148766	0.0466736	-0.0968905	-0.176597	-0.639844	-0.176014	-0.210874	0.156057	0.248596	0.182268	0.413035	0.398306	1.01741	0.778772	0.122669	0.589999	1.2022	1.53786	0.463076
B+L+P	3	0.934653	0.975838	0.901167	0.954541	0.803419	0.945481	0.990141	1	0.968653	0.998305	0.960552	0.94072	0.983765	0.0888551	0.0717436	0.104236	0.0670062	0.15641	0.146957	0.120278	0.120884	0.0994524	0.0906703	0.0720956	0.0773808	0.0608897	0.113391	0.0793541	0.118541	0.0690512	-0.0866139	-0.161537	-0.498559	-0.615373	-0.247966	-0.205129	-0.0203362	0.160382	-0.0845181	0.484539	0.482315	1.01741	0.743195	0.249417	0.341105	0.210768	0.367062	0.435486
B+L+R	3	0.957904	0.987563	0.913565	0.95645	0.803419	0.945481	0.996504	1	0.965827	0.995296	0.960552	0.933218	0.985341	0.111966	0.0949042	0.104236	0.0670062	0.154411	0.146957	0.120278	0.120884	0.109651	0.0906703	0.0720956	0.0984028	0.0644496	0.146202	0.10962	0.00359745	0.00263993	-0.00381781	-0.175402	-0.295267	-0.639844	-0.288869	-0.210874	0.156057	0.177161	-0.0275896	0.413035	0.398306	1.01741	0.778772	0.122669	0.342902	0.194272	0.555026	0.234617
B+L+R+P	4	0.957904	0.987563	0.913565	0.95645	0.803419	0.945481	0.996504	1	0.968653	0.998305	0.960552	0.94072	0.985341	0.111966	0.0949042	0.104236	0.0670062	0.15641	0.146957	0.120278	0.120884	0.109651	0.0906703	0.0720956	0.0984028	0.0644496	0.146202	0.10962	0.13618	0.0884557	0.180745	-0.0493665	-0.231247	-0.615373	-0.0280313	-0.182338	0.156057	0.177161	-0.0275896	0.484539	0.482315	1.01741	0.778772	0.249417	0.342902	0.210768	0.555026	0.435486
B+M+Pa	3	0.966469	0.990453	0.935274	0.968107	0.777022	0.951454	0.968214	1	0.878535	0.976046	0.992672	0.926874	0.982472	0.105484	0.0888648	0.136413	0.101894	0.118951	0.10503	0.10338	0.0654518	0.139187	0.107226	0.104893	0.0724007	0.0916308	-0.0779261	-0.0700095	-0.123483	-0.0344332	-0.157725	-0.229558	-0.182798	-0.576472	-0.293405	-0.358461	-0.102331	0.175534	-0.0913007	0.815949	0.873694	0.469096	0.484582	0.484032	0.528453	0.672789	0.686191	0.398839
B+M+Pa+Z	4	0.969411	0.991405	0.935274	0.968107	0.777022	0.951454	0.978303	1	0.878535	0.985211	0.992672	0.936168	0.994686	0.124211	0.108967	0.136413	0.101894	0.136498	0.134578	0.10338	0.0856763	0.139187	0.107226	0.104893	0.0996332	0.0916308	0.143997	0.0694313	0.162609	0.118364	0.0508475	-0.172956	-0.169436	-0.444845	-0.293405	-0.337167	0.0920959	0.175534	-0.0913007	0.815949	0.873694	0.509928	0.484582	0.484032	0.528453	0.672789	0.686191	0.398839
B+M+Pa+P	4	0.966469	0.990453	0.935274	0.968107	0.78651	0.951454	0.969394	1	0.968653	0.998305	0.992672	0.94072	0.985166	0.105484	0.0888648	0.136413	0.101894	0.130869	0.10503	0.10338	0.0654518	0.139187	0.107226	0.104893	0.0770532	0.0916308	0.0724139	0.0272354	0.0458839	0.0582333	-0.0739954	-0.0906463	-0.182798	-0.463292	0.0776419	-0.023283	0.0707347	0.191904	-0.0913007	0.815949	0.873694	0.62101	0.678471	0.777165	0.528453	0.798419	0.806879	0.398839
B+M+Pa+R	4	0.966469	0.990453	0.935274	0.968107	0.777022	0.951454	0.981593	1	0.965827	0.995296	0.992672	0.941977	0.986081	0.111966	0.0949042	0.136413	0.101894	0.118951	0.10503	0.10338	0.0660463	0.139187	0.107226	0.104893	0.0984028	0.0916308	0.0888887	0.0326652	0.0850012	0.066588	0.14549	-0.0750553	-0.0792767	-0.570158	0.086552	-0.0508124	0.308266	0.175534	-0.0913007	0.815949	0.873694	0.724411	0.778772	0.744198	0.528453	0.672789	0.686191	0.398839
B+M+Z	3	0.969411	0.991405	0.911146	0.966165	0.777022	0.951454	0.978303	1	0.839604	0.985211	0.992672	0.921464	0.983319	0.124211	0.105684	0.0900934	0.064719	0.120079	0.134578	0.0967262	0.0856763	0.110522	0.0794703	0.104893	0.0895064	0.0916308	-0.0870723	0.0175248	-0.0105003	0.0483322	0.0508475	-0.172956	-0.313904	-0.644218	-0.39761	-0.337167	-0.058279	0.175534	-0.105403	0.815949	0.822511	0.509928	0.484582	0.157816	0.528453	0.333003	0.532125	0.282258
B+M+Z+P	4	0.969411	0.991405	0.911146	0.966165	0.78651	0.951454	0.978303	1	0.968653	0.998305	0.992672	0.94072	0.985166	0.124211	0.105684	0.0900934	0.064719	0.130869	0.134578	0.0967262	0.0856763	0.110522	0.0880936	0.104893	0.0917126	0.0916308	0.118814	0.108065	0.299083	0.155279	0.0508475	-0.0906463	-0.241808	-0.615373	0.0776419	-0.023283	0.218777	0.25787	-0.105403	0.815949	0.822511	0.674796	0.752242	0.777165	0.528453	0.798419	1.1949	0.388821
B+M+Z+R	4	0.969411	0.991405	0.913565	0.966165	0.777022	0.951454	0.981593	1	0.965827	0.995296	0.992672	0.923285	0.985341	0.124211	0.117814	0.0900934	0.064719	0.12772	0.134578	0.0967262	0.0949926	0.110522	0.0796072	0.104893	0.105145	0.0916308	0.188005	0.215566	0.201447	0.148766	0.14549	-0.0750553	-0.0792767	-0.570158	0.086552	-0.0508124	0.308266	0.248596	-0.105403	0.815949	0.822511	0.724411	0.778772	0.744198	0.589999	1.2022	1.53786	0.366944
B+M+P	3	0.966469	0.981299	0.911146	0.966165	0.78651	0.951454	0.969394	0.999871	0.968653	0.998305	0.992672	0.94072	0.985166	0.0933416	0.0734453	0.0900934	0.064719	0.130869	0.0888343	0.0820405	0.0640666	0.110522	0.0880936	0.104893	0.0770532	0.0916308	0.0724139	0.0272354	0.0458839	0.0582333	-0.0739954	-0.0906463	-0.241808	-0.615373	0.0776419	-0.023283	0.0707347	0.175534	-0.110575	0.815949	0.822511	0.62101	0.678471	0.777165	0.528453	0.798419	0.806879	0.388821
B+M+R	3	0.966469	0.987563	0.913565	0.966165	0.777022	0.951454	0.981593	1	0.965827	0.995296	0.992672	0.923285	0.985341	0.111966	0.0949042	0.0900934	0.064719	0.117112	0.0909756	0.0743776	0.0660463	0.110522	0.0796072	0.104893	0.0984028	0.0916308	0.0888887	0.0326652	0.0850012	0.0646007	0.14549	-0.0750553	-0.0792767	-0.570158	0.086552	-0.0508124	0.308266	0.175534	-0.143173	0.815949	0.822511	0.724411	0.778772	0.744198	0.528453	0.431917	0.679761	0.366944
B+M+R+P	4	0.966469	0.987563	0.913565	0.966165	0.78651	0.951454	0.981593	1	0.968653	0.998305	0.992672	0.94072	0.985341	0.111966	0.0949042	0.0900934	0.064719	0.130869	0.0909756	0.0914706	0.0668868	0.110522	0.0880936	0.104893	0.0984028	0.0916308	0.0982762	0.0599329	0.13618	0.0884557	0.180745	-0.0493665	-0.0792767	-0.570158	0.086552	-0.023283	0.308266	0.175534	-0.0821546	0.815949	0.822511	0.724411	0.778772	0.777165	0.528453	0.798419	0.806879	0.388821
B+Pa+Z	3	0.969411	0.991405	0.935274	0.959526	0.752192	0.949252	0.978303	1	0.878535	0.985211	0.982209	0.936168	0.994686	0.124211	0.108967	0.136413	0.0990182	0.136498	0.109268	0.0780924	0.0704782	0.120675	0.0892759	0.0816521	0.0996332	0.0822544	0.143997	0.0694313	0.162609	0.118364	-0.157725	-0.193568	-0.169436	-0.444845	-0.293405	-0.351307	0.0920959	0.169128	-0.0913007	0.760299	0.873694	0.246737	0.317901	0.484032	0.465814	0.672789	0.686191	0.398839
B+Pa+Z+P	4	0.969411	0.991405	0.935274	0.959526	0.78651	0.949252	0.978303	1	0.968653	0.998305	0.982209	0.94072	0.994686	0.124211	0.108967	0.136413	0.0990182	0.136498	0.109268	0.0949026	0.0793348	0.120675	0.0892759	0.0816521	0.0996332	0.0822544	0.143997	0.108065	0.299083	0.155279	0.0214174	-0.193568	-0.169436	-0.444845	-0.293405	-0.275659	0.218777	0.25787	-0.0913007	0.760299	0.873694	0.674796	0.752242	0.484032	0.519964	0.672789	1.1949	0.398839
B+Pa+Z+R	4	0.969411	0.991405	0.935274	0.959526	0.752192	0.949252	0.981593	1	0.965827	0.995296	0.982209	0.941977	0.994686	0.124211	0.117814	0.136413	0.0990182	0.136498	0.109268	0.0909009	0.0949926	0.120675	0.0892759	0.0816521	0.105145	0.0822544	0.188005	0.215566	0.201447	0.148766	0.0466736	-0.0968905	-0.169436	-0.444845	-0.224198	-0.239235	0.144231	0.248596	-0.0913007	0.760299	0.873694	0.713621	0.778772	0.484032	0.589999	1.2022	1.53786	0.398839
B+Pa+Z+S	4	0.969411	0.991405	0.974169	0.991333	1	1	1	1	0.878569	0.990365	0.988333	0.988973	0.994686	0.124211	0.108967	0.136413	0.0990182	0.136498	0.132456	0.0979409	0.114782	0.12832	0.12443	0.0816521	0.0996332	0.0822544	0.143997	0.123884	0.162609	0.118364	-0.157725	-0.193568	-0.169436	-0.326453	-0.0805203	-0.240531	0.0920959	0.332093	0.457069	2.20601	2.08093	1.21016	0.435732	0.484032	0.465814	0.672789	0.686191	0.398839
B+Pa+P	3	0.959541	0.990453	0.935274	0.959526	0.78651	0.9301	0.969394	0.999871	0.968653	0.998305	0.982209	0.94072	0.982831	0.105484	0.0888648	0.136413	0.0990182	0.119469	0.0964923	0.0773507	0.054626	0.120675	0.0887885	0.0816521	0.0719511	0.0608897	-0.0285119	-0.013343	-0.0483244	-0.0666735	-0.157725	-0.223273	-0.182798	-0.463292	-0.293405	-0.275659	0.0428015	0.191904	-0.0913007	0.760299	0.873694	0.62101	0.678471	0.484032	0.465814	0.672789	0.805927	0.398839
B+Pa+R	3	0.959541	0.990453	0.935274	0.959526	0.736765	0.927958	0.981593	1	0.965827	0.995296	0.982209	0.941977	0.986081	0.111966	0.0949042	0.136413	0.0990182	0.11768	0.0925727	0.0742925	0.0652501	0.120675	0.0887885	0.0816521	0.0984028	0.0644496	0.00238813	-0.0222877	0.0588234	0.066588	-0.0814551	-0.0976224	-0.182798	-0.576472	-0.224198	-0.239235	0.0474433	0.169128	-0.0913007	0.760299	0.873694	0.713621	0.778772	0.484032	0.465814	0.672789	0.686191	0.398839
B+Pa+R+P	4	0.959541	0.990453	0.935274	0.959526	0.78651	0.9301	0.981593	1	0.968653	0.998305	0.982209	0.941977	0.986081	0.111966	0.0949042	0.136413	0.0990182	0.124617	0.0964923	0.0914706	0.0668868	0.120675	0.0887885	0.0816521	0.0984028	0.0644496	0.0982762	0.0599329	0.13618	0.0884557	0.180745	-0.0493665	-0.182798	-0.463292	-0.0280313	-0.182338	0.100742	0.191904	-0.0821546	0.760299	0.873694	0.713621	0.778772	0.484032	0.465814	0.672789	0.805927	0.398839
B+Pa+S	3	0.959541	0.990453	0.974169	0.991333	1	1	1	1	0.878569	0.987402	0.988333	0.988973	0.979665	0.105484	0.0888648	0.136413	0.0990182	0.11768	0.132456	0.0763274	0.114782	0.120675	0.0982863	0.0816521	0.0714921	0.0475298	0.0683816	0.0371563	-0.157633	-0.0339397	-0.157725	-0.229558	-0.182798	-0.326453	-0.197918	-0.240531	-0.0901891	0.332093	0.457069	2.20601	2.08093	1.21016	0.263581	0.484032	0.465814	0.672789	0.686191	0.398839
B+Z+P	3	0.969411	0.991405	0.899396	0.954541	0.78651	0.949252	0.978303	1	0.968653	0.998305	0.948781	0.94072	0.981646	0.124211	0.105684	0.084454	0.0570438	0.126904	0.104679	0.0949026	0.0793348	0.0994524	0.0880936	0.0719726	0.0917126	0.0608897	0.118814	0.108065	0.299083	0.155279	0.0214174	-0.223273	-0.246003	-0.615373	-0.369329	-0.309649	0.218777	0.25787	-0.110575	0.484539	0.482315	0.674796	0.752242	0.249417	0.519964	0.663588	1.1949	0.32249
B+Z+R	3	0.969411	0.991405	0.913565	0.95645	0.745831	0.949252	0.981593	1	0.965827	0.995296	0.943272	0.921302	0.985341	0.124211	0.117814	0.084454	0.0570438	0.12772	0.101288	0.0909009	0.0949926	0.109651	0.0796072	0.0719726	0.105145	0.0705536	0.188005	0.215566	0.201447	0.148766	0.0466736	-0.0968905	-0.176597	-0.639844	-0.39761	-0.277599	0.144231	0.248596	-0.121235	0.392878	0.398306	0.713621	0.778772	0.0154072	0.589999	1.2022	1.53786	0.234617
B+Z+R+P	4	0.969411	0.991405	0.913565	0.95645	0.78651	0.949252	0.981593	1	0.968653	0.998305	0.948781	0.94072	0.985341	0.124211	0.117814	0.084454	0.0570438	0.12772	0.104679	0.0949026	0.0949926	0.109651	0.0880936	0.0720612	0.105145	0.0705536	0.188005	0.215566	0.299083	0.155279	0.180745	-0.0493665	-0.176597	-0.615373	-0.0280313	-0.182338	0.218777	0.25787	-0.0821546	0.484539	0.482315	0.713621	0.778772	0.249417	0.589999	1.2022	1.53786	0.32249
B+P+R	3	0.957904	0.987563	0.913565	0.95645	0.78651	0.9301	0.981593	1	0.968653	0.998305	0.948781	0.94072	0.985341	0.111966	0.0949042	0.0726599	0.033638	0.124617	0.0851414	0.0914706	0.0668868	0.109651	0.0880936	0.0720612	0.0984028	0.0644496	0.0982762	0.0599329	0.13618	0.0884557	0.180745	-0.0493665	-0.231247	-0.615373	-0.0280313	-0.182338	0.100742	0.161984	-0.0821546	0.484539	0.482315	0.713621	0.778772	0.249417	0.342902	0.210768	0.367062	0.32249
C+E+H	3	0.947032	0.98813	0.924974	0.937464	0.730091	0.92832	0.98286	1	0.746634	0.941598	0.963634	0.919527	0.98068	0.0939189	0.0809457	0.144298	0.0841357	0.129664	0.137154	0.118252	0.106139	0.134234	0.0893026	0.110799	0.104471	0.11405	-0.0790498	-0.0974684	0.0448689	0.0607035	-0.0599699	-0.105524	-0.309615	-0.730899	0.0850551	0.00119222	0.0262087	0.515962	-0.00630249	0.508906	0.525284	0.108502	0.332356	0.525909	0.820248	0.561003	0.77521	1.19589
C+E+H+L	4	0.956884	0.98813	0.925118	0.943573	0.747357	0.951772	0.98286	1	0.863799	0.972869	0.978874	0.919527	0.989399	0.113136	0.0908049	0.148412	0.0981694	0.152488	0.164189	0.131039	0.132664	0.134234	0.111078	0.116889	0.125029	0.11405	0.12136	0.126221	0.187276	0.127467	-0.041894	-0.105524	-0.309615	-0.730899	0.0850551	0.00119222	0.150238	0.515962	0.00876729	0.753969	0.657001	0.548413	0.612198	0.525909	4.49355	0.731912	0.77521	1.19589
C+E+H+M	4	0.95526	0.990725	0.924974	0.954707	0.755804	0.961857	0.98286	1	0.746634	0.954363	0.981089	0.931095	0.985218	0.108604	0.0986757	0.144298	0.0870513	0.153489	0.137154	0.130703	0.112696	0.150533	0.0975603	0.110799	0.108922	0.11405	-0.00896275	-0.0343474	0.0467973	0.0607035	-0.0492075	-0.104622	-0.309615	-0.638755	0.0850551	0.00119222	0.0262087	0.515962	-0.00630249	0.508906	0.525284	0.70291	0.344412	0.525909	0.820248	0.68069	0.886214	1.19589
C+E+H+Pa	4	0.967462	0.994601	0.924974	0.937625	0.789654	0.93365	0.98286	1	0.866366	0.990269	0.963634	0.919527	0.991489	0.117215	0.110696	0.144298	0.0970339	0.129664	0.137154	0.118252	0.106139	0.134234	0.108031	0.116263	0.104471	0.11405	0.00272847	-0.0359464	0.0448689	0.0884254	0.0885584	-0.105524	-0.127357	-0.498087	0.0850551	0.00119222	0.0614114	0.515962	0.0287776	0.776384	0.601648	0.762126	0.494648	0.602206	5.18093	1.02175	0.974859	1.19589
C+E+H+Z	4	0.947032	0.98813	0.924974	0.937524	0.757813	0.95097	0.98286	1	0.865671	0.979592	0.963634	0.93526	0.98908	0.116307	0.088323	0.144298	0.0841357	0.146121	0.142647	0.118252	0.106139	0.134234	0.106206	0.110799	0.120448	0.11405	0.132529	0.0459094	0.280693	0.248417	-0.0599699	-0.105524	-0.204074	-0.663749	0.0850551	0.00119222	0.248333	0.515962	0.154191	0.508906	0.636388	0.108502	0.447297	0.525909	0.820248	0.960597	0.864495	1.19589
C+E+H+Z+P	5	0.950258	0.98813	0.924974	0.937524	0.757813	0.95097	0.98286	1	0.929808	0.996889	0.967275	0.93526	0.989948	0.116307	0.0945004	0.144298	0.0841357	0.146121	0.142647	0.118252	0.106139	0.134234	0.106206	0.110799	0.120448	0.118855	0.132529	0.108065	0.299083	0.248417	0.0214174	-0.105524	-0.204074	-0.663749	0.0850551	0.00119222	0.248333	0.515962	0.154191	0.508906	0.636388	0.88773	1.00172	1.23987	1.29593	0.960597	1.1949	1.19589
C+E+H+Z+R	5	0.947032	0.98813	0.924974	0.955159	0.757813	0.95097	0.98286	1	0.932075	0.991713	0.963634	0.93526	0.98908	0.120966	0.117814	0.144298	0.0841357	0.146121	0.142647	0.118252	0.106139	0.134234	0.106206	0.110799	0.120448	0.11405	0.188005	0.215566	0.280693	0.248417	0.302856	0.0118439	-0.176597	-0.635233	0.0850551	0.00119222	0.248333	0.515962	0.154191	0.508906	0.636388	0.510907	0.568851	0.525909	1.24195	1.2022	1.53786	1.19589
C+E+H+P	4	0.950258	0.98813	0.924974	0.937464	0.730091	0.92832	0.98286	1	0.894077	0.987436	0.967275	0.932188	0.989948	0.1117	0.0945004	0.144298	0.0841357	0.136729	0.137154	0.118252	0.106139	0.134234	0.0910882	0.110799	0.104471	0.118855	0.0346017	0.0381871	0.146027	0.116403	-0.0599699	-0.105524	-0.309615	-0.716648	0.0850551	0.00119222	0.117436	0.515962	-0.00630249	0.508906	0.525284	0.88773	1.00172	1.23987	1.29593	0.733734	0.915752	1.19589
C+E+H+R	4	0.947032	0.98813	0.924974	0.955159	0.730091	0.92832	0.98286	1	0.914411	0.989837	0.963634	0.931248	0.988559	0.116905	0.103867	0.144298	0.0841357	0.129664	0.137154	0.118252	0.106139	0.134234	0.0893026	0.110799	0.104471	0.11405	-0.00722854	-0.0151735	0.0704086	0.0607035	0.302856	0.0118439	-0.248549	-0.635233	0.0850551	0.00119222	0.142845	0.515962	-0.00630249	0.508906	0.525284	0.510907	0.568851	0.525909	1.24195	0.77319	1.00684	1.19589
C+E+L	3	0.956884	0.979971	0.925118	0.943573	0.747357	0.951772	0.98286	1	0.863799	0.972869	0.978874	0.901031	0.980835	0.113136	0.0908049	0.148412	0.0981694	0.152488	0.164189	0.131039	0.132664	0.101475	0.111078	0.116889	0.125029	0.11405	0.12136	0.126221	0.187276	0.127467	-0.041894	-0.32549	-0.535895	-0.854382	0.0850551	-0.168036	0.150238	0.515962	-0.0829073	0.573275	0.625953	0.000308798	0.293068	0.525909	0.198661	0.731912	0.568734	0.346392
C+E+L+M	4	0.956884	0.990725	0.925118	0.954707	0.747357	0.951772	0.98286	1	0.863799	0.972869	0.978874	0.931095	0.980835	0.113136	0.0986757	0.148412	0.0981694	0.153489	0.164189	0.131039	0.132664	0.150533	0.111078	0.116889	0.125029	0.11405	0.12136	0.126221	0.187276	0.127467	-0.041894	-0.104622	-0.404317	-0.639299	0.0850551	-0.168036	0.150238	0.515962	0.0609629	0.573275	0.625953	0.70291	0.360436	0.525909	0.764828	0.731912	0.886214	0.465983
C+E+L+Pa	4	0.967462	0.994601	0.925118	0.950907	0.789654	0.951772	0.98286	1	0.890459	0.983588	0.978874	0.92508	0.991489	0.117215	0.110696	0.148412	0.123274	0.152488	0.164189	0.131039	0.132664	0.133928	0.111078	0.116889	0.125029	0.11405	0.12136	0.126221	0.187276	0.127467	0.0885584	-0.12258	-0.113867	-0.498087	0.0850551	-0.168036	0.150238	0.515962	0.0287776	0.595395	0.625953	1.02172	0.293068	0.602206	0.631933	1.02175	0.974859	0.582514
C+E+L+Z	4	0.956884	0.979971	0.925118	0.943573	0.747357	0.951772	0.98286	1	0.865671	0.985219	0.978874	0.93526	0.98908	0.119071	0.0989117	0.148412	0.0981694	0.152488	0.164189	0.131039	0.132664	0.101475	0.111078	0.116889	0.125029	0.11405	0.132529	0.126221	0.280693	0.248417	-0.041894	-0.224221	-0.204074	-0.777385	0.0850551	-0.168036	0.150238	0.515962	0.182268	0.573275	0.636388	0.000308798	0.447297	0.525909	0.474251	0.960597	0.864495	0.463076
C+E+L+P	4	0.956884	0.985542	0.925118	0.943573	0.747357	0.951772	0.98286	1	0.892506	0.985747	0.978874	0.932188	0.989948	0.113136	0.0945004	0.148412	0.0981694	0.15641	0.164189	0.131039	0.132664	0.101475	0.111078	0.116889	0.125029	0.118855	0.12136	0.126221	0.187276	0.127467	-0.041894	-0.126842	-0.482094	-0.738659	0.0850551	-0.168036	0.150238	0.515962	-0.0829073	0.573275	0.625953	0.297395	0.293068	1.23987	1.29593	0.733734	0.915752	0.435486
C+E+L+R	4	0.956884	0.979971	0.925118	0.955159	0.747357	0.951772	0.996504	1	0.914411	0.986455	0.978874	0.904519	0.987805	0.116905	0.103867	0.148412	0.0981694	0.154411	0.164189	0.131039	0.132664	0.101475	0.111078	0.116889	0.125029	0.11405	0.146202	0.126221	0.187276	0.127467	0.302856	0.0118439	-0.295267	-0.635233	0.0850551	-0.168036	0.156057	0.515962	-0.0275896	0.573275	0.625953	0.421275	0.568851	0.525909	1.24195	0.77319	1.00684	0.346392
C+E+M	3	0.95526	0.990725	0.898587	0.954707	0.730525	0.944027	0.98286	1	0.734263	0.954363	0.974569	0.931095	0.979565	0.108604	0.0986757	0.144298	0.0870513	0.153489	0.137154	0.130703	0.112696	0.150533	0.0975603	0.110799	0.108922	0.11405	-0.00896275	-0.0343474	-0.0437259	-2.8281e-05	-0.0492075	-0.104622	-0.404317	-0.639299	0.0850551	-0.211851	-0.193373	0.515962	-0.0829073	0.486304	0.451078	0.70291	0.344412	0.525909	0.764828	0.68069	0.886214	0.465983
C+E+M+Pa	4	0.967462	0.994601	0.899821	0.968107	0.789654	0.944027	0.98286	1	0.846725	0.977725	0.978447	0.931095	0.991489	0.117215	0.110696	0.144298	0.101894	0.153489	0.137154	0.130703	0.112696	0.150533	0.108031	0.116263	0.108922	0.11405	0.00272847	-0.0343474	0.0201271	0.0884254	0.0885584	-0.104622	-0.158955	-0.498087	0.0850551	-0.211851	-0.108551	0.515962	0.0287776	0.526161	0.451078	0.762126	0.344412	0.602206	0.764828	1.02175	0.974859	0.465983
C+E+M+Z	4	0.95526	0.990725	0.898587	0.954707	0.730525	0.944027	0.98286	1	0.865671	0.979592	0.974569	0.93526	0.98908	0.116307	0.0986757	0.144298	0.0870513	0.153489	0.142647	0.130703	0.112696	0.150533	0.106206	0.110799	0.120448	0.11405	0.132529	0.0175248	0.280693	0.248417	0.0508475	-0.104622	-0.204074	-0.639299	0.0850551	-0.211851	0.0806679	0.515962	0.154191	0.486304	0.636388	0.70291	0.447297	0.525909	0.764828	0.960597	0.886214	0.465983
C+E+M+P	4	0.95526	0.990725	0.898587	0.954707	0.730525	0.944027	0.98286	1	0.892506	0.985747	0.974569	0.932188	0.989948	0.1117	0.0986757	0.144298	0.0870513	0.153489	0.137154	0.130703	0.112696	0.150533	0.0975603	0.110799	0.108922	0.118855	0.0724139	0.0272354	0.0458839	0.116403	-0.0492075	-0.0906463	-0.241808	-0.639299	0.0850551	-0.023283	0.0707347	0.515962	-0.0829073	0.554684	0.514685	0.70291	0.541015	1.23987	1.29593	0.798419	0.915752	0.465983
C+E+M+R	4	0.95526	0.990725	0.907017	0.955159	0.730525	0.944027	0.98286	1	0.914411	0.986455	0.974569	0.931095	0.987805	0.116905	0.103867	0.144298	0.0870513	0.153489	0.137154	0.130703	0.112696	0.150533	0.0975603	0.110799	0.108922	0.11405	0.0888887	0.0326652	0.0850012	0.0646007	0.302856	0.0118439	-0.0792767	-0.570158	0.086552	-0.0508124	0.308266	0.515962	-0.058961	0.528225	0.451078	0.724411	0.716716	0.744198	1.24195	0.77319	1.00684	0.465983
C+E+Pa	3	0.967462	0.994601	0.898587	0.92482	0.789654	0.93365	0.98286	1	0.846725	0.977725	0.963513	0.892252	0.991489	0.117215	0.110696	0.144298	0.0970339	0.129664	0.137154	0.105862	0.0963752	0.133928	0.108031	0.116263	0.100412	0.11405	0.00272847	-0.0359464	0.0201271	0.0884254	0.0885584	-0.12258	-0.158955	-0.498087	0.0850551	-0.227909	-0.108551	0.515962	0.0287776	0.463548	0.356227	0.762126	0.115255	0.602206	0.631933	1.02175	0.974859	0.298154
C+E+Pa+Z	4	0.967462	0.994601	0.898587	0.937524	0.789654	0.93365	0.98286	1	0.865671	0.979592	0.963513	0.936168	0.994686	0.117215	0.110696	0.144298	0.0970339	0.146121	0.142647	0.116406	0.0970694	0.133928	0.108031	0.116263	0.120448	0.11405	0.143997	0.0694313	0.280693	0.248417	0.0885584	-0.12258	-0.158955	-0.444845	0.0850551	-0.227909	0.0920959	0.515962	0.154191	0.466138	0.636388	0.762126	0.447297	0.602206	0.631933	1.02175	0.974859	0.298154
C+E+Pa+P	4	0.967462	0.994601	0.898587	0.954243	0.789654	0.93365	0.98286	1	0.924599	0.991234	0.967275	0.932188	0.991489	0.117215	0.110696	0.144298	0.0970339	0.136729	0.137154	0.105862	0.0963752	0.133928	0.108031	0.116263	0.102857	0.118855	0.0321483	0.00990064	0.0371046	0.116403	0.0885584	-0.12258	-0.158955	-0.463292	0.0850551	-0.227909	0.0428015	0.515962	0.0287776	0.463548	0.356227	0.762126	0.274595	1.23987	1.29593	1.02175	0.974859	0.298154
C+E+Pa+R	4	0.967462	0.994601	0.907017	0.955159	0.789654	0.93365	0.98286	1	0.944146	0.986455	0.963513	0.941977	0.991489	0.117215	0.110696	0.144298	0.0970339	0.129664	0.137154	0.105862	0.0963752	0.133928	0.108031	0.116263	0.100412	0.11405	0.00272847	-0.0200437	0.0704086	0.0884254	0.302856	0.0118439	-0.158955	-0.498087	0.0850551	-0.227909	0.142845	0.515962	0.0287776	0.463548	0.356227	0.762126	0.568851	0.602206	1.24195	1.02175	1.00684	0.298154
C+E+Z	3	0.947032	0.975218	0.898587	0.937524	0.72178	0.923364	0.98286	0.999827	0.865671	0.979592	0.963257	0.93526	0.98908	0.116307	0.088323	0.144298	0.082928	0.146121	0.142647	0.116406	0.0970694	0.101475	0.106206	0.110799	0.120448	0.11405	0.132529	-0.00889367	0.280693	0.248417	-0.0622511	-0.224221	-0.204074	-0.777385	0.0850551	-0.227909	0.0806679	0.515962	0.154191	0.466138	0.636388	0.000308798	0.447297	0.525909	0.474251	0.960597	0.864495	0.298154
C+E+Z+P	4	0.950258	0.985542	0.898587	0.937524	0.72178	0.923364	0.98286	1	0.929808	0.996889	0.967275	0.93526	0.989948	0.116307	0.0945004	0.144298	0.082928	0.146121	0.142647	0.116406	0.0970694	0.101475	0.106206	0.110799	0.120448	0.118855	0.132529	0.108065	0.299083	0.248417	0.0214174	-0.126842	-0.204074	-0.711443	0.0850551	-0.227909	0.218777	0.515962	0.154191	0.466138	0.636388	0.674796	0.752242	1.23987	1.29593	0.960597	1.1949	0.298154
C+E+Z+R	4	0.947032	0.979299	0.907017	0.955159	0.72178	0.923364	0.98286	1	0.932075	0.991713	0.963257	0.93526	0.98908	0.120966	0.117814	0.144298	0.082928	0.146121	0.142647	0.116406	0.0970694	0.101475	0.106206	0.110799	0.120448	0.11405	0.188005	0.215566	0.280693	0.248417	0.302856	0.0118439	-0.176597	-0.635233	0.0850551	-0.227909	0.144231	0.515962	0.154191	0.466138	0.636388	0.448567	0.568851	0.525909	1.24195	1.2022	1.53786	0.298154
C+E+P	3	0.950258	0.985542	0.898587	0.934903	0.694265	0.889296	0.98286	1	0.892506	0.985747	0.967275	0.932188	0.989948	0.1117	0.0945004	0.144298	0.0818705	0.136729	0.137154	0.102497	0.0884723	0.101475	0.0910882	0.110799	0.102857	0.118855	0.0321483	0.00990064	0.0371046	0.116403	-0.0622511	-0.126842	-0.482094	-0.738659	0.0850551	-0.227909	-0.0573519	0.515962	-0.0829073	0.360127	0.299098	0.297395	0.274595	1.23987	1.29593	0.733734	0.915752	0.298154
C+E+R	3	0.947032	0.979299	0.907017	0.955159	0.701178	0.887101	0.98286	1	0.914411	0.986455	0.963257	0.892795	0.987805	0.116905	0.103867	0.144298	0.0818705	0.129664	0.137154	0.0989016	0.0908235	0.101475	0.0811869	0.110799	0.0882658	0.11405	-0.00722854	-0.0200437	0.0704086	0.0354384	0.302856	0.0118439	-0.413811	-0.635233	0.0850551	-0.227909	0.142845	0.515962	-0.058961	0.311458	0.299098	0.421275	0.568851	0.525909	1.24195	0.77319	1.00684	0.298154
C+E+R+P	4	0.950258	0.985542	0.907017	0.955159	0.701178	0.889296	0.98286	1	0.914411	0.986455	0.967275	0.932188	0.989948	0.116905	0.103867	0.144298	0.0818705	0.136729	0.137154	0.102497	0.0908235	0.101475	0.0910882	0.110799	0.102857	0.118855	0.0982762	0.0599329	0.13618	0.116403	0.302856	0.0118439	-0.231247	-0.635233	0.0850551	-0.182338	0.142845	0.515962	-0.058961	0.360127	0.299098	0.421275	0.568851	1.23987	1.29593	0.77319	1.00684	0.298154
C+H+L	3	0.956884	0.98813	0.925118	0.943573	0.747357	0.950712	0.930193	0.999793	0.863799	0.972869	0.978874	0.919527	0.989399	0.113136	0.0908049	0.148412	0.0981694	0.152488	0.164189	0.131039	0.132664	0.100008	0.111078	0.116889	0.0958227	0.0580193	0.00442195	0.0109249	0.0896458	0.0931382	-0.041894	-0.181281	-0.370506	-0.854382	0.074032	-0.11362	0.137407	0.254882	0.00876729	0.753969	0.657001	0.548413	0.612198	0.223458	4.49355	0.142771	0.196534	0.346392
C+H+L+M	4	0.956884	0.990725	0.925118	0.943573	0.755804	0.961857	0.953	1	0.863799	0.972869	0.981089	0.931095	0.989399	0.113136	0.0986757	0.148412	0.0981694	0.153489	0.164189	0.131039	0.132664	0.150533	0.111078	0.116889	0.108922	0.0784737	0.09079	0.0885628	0.0896458	0.0931382	-0.041894	-0.104622	-0.370506	-0.638755	0.074032	-0.11362	0.137407	0.254882	0.0609629	0.753969	0.657001	0.548413	0.612198	0.26166	4.49355	0.142771	0.31361	0.476353
C+H+L+Pa	4	0.967462	0.994601	0.925118	0.950907	0.755425	0.950712	0.930193	1	0.890459	0.990269	0.978874	0.92508	0.991489	0.117215	0.110696	0.148412	0.123274	0.152488	0.164189	0.131039	0.132664	0.133928	0.111078	0.116889	0.0958227	0.0587574	0.0333989	0.0160944	0.0896458	0.0931382	0.0885584	-0.12258	-0.113867	-0.542026	0.074032	-0.11362	0.137407	0.254882	0.00876729	0.776384	0.657001	1.02172	0.612198	0.602206	5.18093	0.591036	0.630818	0.582514
C+H+L+Z	4	0.956884	0.98813	0.925118	0.943573	0.757813	0.95097	0.956548	0.999827	0.863799	0.985219	0.978874	0.93526	0.989399	0.119071	0.0989117	0.148412	0.0981694	0.152488	0.164189	0.131039	0.132664	0.100008	0.111078	0.116889	0.120448	0.0753792	0.0497897	0.0459094	0.207756	0.173464	-0.041894	-0.181281	-0.321744	-0.663749	0.074032	-0.11362	0.248333	0.254882	0.182268	0.753969	0.657001	0.548413	0.612198	0.223458	4.49355	0.320826	0.53773	0.463076
C+H+L+P	4	0.956884	0.98813	0.925118	0.943573	0.747357	0.950712	0.966309	1	0.894077	0.987436	0.978874	0.932188	0.989399	0.113136	0.0945004	0.148412	0.0981694	0.15641	0.164189	0.131039	0.132664	0.100008	0.111078	0.116889	0.0958227	0.0580193	0.113391	0.0793541	0.146027	0.116403	-0.041894	-0.126842	-0.348321	-0.716648	0.074032	-0.11362	0.137407	0.254882	0.00876729	0.753969	0.657001	0.88773	1.00172	1.23987	4.49355	0.65688	0.714276	0.435486
C+H+L+R	4	0.956884	0.98813	0.925118	0.955159	0.747357	0.950712	0.996504	1	0.909803	0.989837	0.978874	0.931248	0.989399	0.116905	0.103867	0.148412	0.0981694	0.154411	0.164189	0.131039	0.132664	0.100008	0.111078	0.116889	0.0958227	0.0630738	0.146202	0.10962	0.0896458	0.0931382	0.302856	0.0118439	-0.248549	-0.687105	0.074032	-0.11362	0.156057	0.254882	0.00876729	0.753969	0.657001	0.548413	0.612198	0.409724	4.49355	0.77319	1.00684	0.346392
C+H+M	3	0.95526	0.990725	0.924974	0.941283	0.755804	0.961857	0.953	1	0.746634	0.941598	0.981089	0.931095	0.985218	0.108604	0.0986757	0.143974	0.0870513	0.153489	0.125922	0.130703	0.112696	0.150533	0.0975603	0.109261	0.108922	0.0784737	-0.048137	-0.0694451	0.0467973	0.0344083	-0.0492075	-0.104622	-0.524271	-0.638755	0.074032	-0.11362	-0.146342	0.254882	-0.068293	0.486304	0.40446	0.215438	0.279215	0.26166	0.687501	0.131502	0.31361	0.476353
C+H+M+Pa	4	0.967462	0.994601	0.924974	0.968107	0.755804	0.961857	0.953	1	0.866366	0.990269	0.981089	0.931095	0.991489	0.117215	0.110696	0.143974	0.101894	0.153489	0.131973	0.130703	0.112696	0.150533	0.108031	0.116263	0.108922	0.0784737	-0.048137	-0.0694451	0.0467973	0.0344083	0.0885584	-0.104622	-0.127357	-0.542026	0.074032	-0.11362	0.0614114	0.254882	-0.068293	0.776384	0.601648	0.762126	0.494648	0.602206	5.18093	0.591036	0.630818	0.476353
C+H+M+Z	4	0.95526	0.990725	0.924974	0.941283	0.757813	0.961857	0.953	1	0.857017	0.979592	0.981089	0.93526	0.98908	0.116307	0.0986757	0.143974	0.0870513	0.153489	0.142647	0.130703	0.112696	0.150533	0.106206	0.109498	0.120448	0.0784737	0.0223065	0.0459094	0.207756	0.173464	0.0508475	-0.104622	-0.313904	-0.638755	0.074032	-0.11362	0.248333	0.254882	-0.068293	0.486304	0.40446	0.509928	0.398592	0.26166	0.687501	0.320826	0.53773	0.476353
C+H+M+P	4	0.95526	0.990725	0.924974	0.941283	0.755804	0.961857	0.953	1	0.894077	0.987436	0.981089	0.932188	0.98524	0.1117	0.0986757	0.143974	0.0870513	0.153489	0.125922	0.130703	0.112696	0.150533	0.0975603	0.109261	0.108922	0.0784737	0.0724139	0.0381871	0.146027	0.116403	-0.0492075	-0.0906463	-0.241808	-0.638755	0.0776419	-0.023283	0.117436	0.254882	-0.068293	0.554684	0.514685	0.88773	1.00172	1.23987	1.29593	0.798419	0.806879	0.476353
C+H+M+R	4	0.95526	0.990725	0.924974	0.955159	0.755804	0.961857	0.953	1	0.909803	0.989837	0.981089	0.931248	0.988559	0.116905	0.103867	0.143974	0.0870513	0.153489	0.125922	0.130703	0.112696	0.150533	0.0975603	0.109261	0.108922	0.0784737	0.0888887	0.0326652	0.0850012	0.0646007	0.302856	0.0118439	-0.0792767	-0.570158	0.086552	-0.0508124	0.308266	0.254882	-0.058961	0.528225	0.434563	0.724411	0.716716	0.744198	1.24195	0.77319	1.00684	0.476353
C+H+Pa	3	0.967462	0.994601	0.924974	0.937625	0.755425	0.92832	0.930193	1	0.866366	0.990269	0.963634	0.919527	0.991489	0.117215	0.110696	0.143974	0.0970339	0.121562	0.131973	0.118252	0.106139	0.133928	0.108031	0.116263	0.0958227	0.0587574	-0.0656689	-0.0768731	-0.0878005	0.0302412	0.0885584	-0.12258	-0.127357	-0.542026	0.074032	-0.11362	0.0614114	0.254882	-0.068293	0.776384	0.601648	0.762126	0.494648	0.602206	5.18093	0.591036	0.630818	0.312048
C+H+Pa+Z	4	0.967462	0.994601	0.924974	0.937625	0.757813	0.95097	0.930193	1	0.866366	0.990269	0.963634	0.936168	0.994686	0.117215	0.110696	0.143974	0.0970339	0.146121	0.142647	0.118252	0.106139	0.133928	0.108031	0.116263	0.120448	0.0822544	0.143997	0.0694313	0.207756	0.173464	0.0885584	-0.12258	-0.127357	-0.444845	0.074032	-0.11362	0.248333	0.254882	-0.068293	0.776384	0.601648	0.762126	0.494648	0.602206	5.18093	0.591036	0.630818	0.312048
C+H+Pa+P	4	0.967462	0.994601	0.924974	0.954243	0.755425	0.929836	0.93726	1	0.924599	0.991234	0.967275	0.932188	0.991489	0.117215	0.110696	0.143974	0.0970339	0.136729	0.131973	0.118252	0.106139	0.133928	0.108031	0.116263	0.0958227	0.0587574	0.0346017	0.0381871	0.146027	0.116403	0.0885584	-0.12258	-0.127357	-0.463292	0.074032	-0.11362	0.117436	0.254882	-0.068293	0.776384	0.601648	0.88773	1.00172	1.23987	5.18093	0.65688	0.805927	0.312048
C+H+Pa+R	4	0.967462	0.994601	0.924974	0.955159	0.755425	0.92832	0.930193	1	0.944146	0.990269	0.963634	0.941977	0.991489	0.117215	0.110696	0.143974	0.0970339	0.121562	0.131973	0.118252	0.106139	0.133928	0.108031	0.116263	0.0958227	0.0630738	0.00238813	-0.0151735	0.0588234	0.066588	0.302856	0.0118439	-0.127357	-0.542026	0.074032	-0.11362	0.102961	0.254882	-0.058961	0.776384	0.601648	0.762126	0.568851	0.602206	5.18093	0.77319	1.00684	0.312048
C+H+Z	3	0.946784	0.98813	0.924974	0.937524	0.757813	0.95097	0.930193	0.999827	0.857017	0.979592	0.963634	0.93526	0.98908	0.116307	0.0880876	0.143974	0.0841357	0.146121	0.142647	0.118252	0.106139	0.100008	0.106206	0.109498	0.120448	0.0753792	0.0223065	0.0459094	0.207756	0.173464	-0.0599699	-0.181281	-0.321744	-0.663749	0.074032	-0.11362	0.248333	0.254882	-0.068293	0.42536	0.350501	0.0757457	0.195948	0.223458	0.687501	0.320826	0.53773	0.122336
C+H+Z+P	4	0.950258	0.98813	0.924974	0.937524	0.757813	0.95097	0.93726	1	0.929808	0.996889	0.967275	0.93526	0.98908	0.116307	0.0945004	0.143974	0.0841357	0.146121	0.142647	0.118252	0.106139	0.100008	0.106206	0.109498	0.120448	0.0753792	0.118814	0.108065	0.299083	0.173464	0.0214174	-0.126842	-0.246003	-0.663749	0.074032	-0.11362	0.248333	0.25787	-0.068293	0.470879	0.430581	0.88773	1.00172	1.23987	1.29593	0.663588	1.1949	0.277093
C+H+Z+R	4	0.946784	0.98813	0.924974	0.955159	0.757813	0.95097	0.930193	1	0.932075	0.991713	0.963634	0.93526	0.98908	0.120966	0.117814	0.143974	0.0841357	0.146121	0.142647	0.118252	0.106139	0.100008	0.106206	0.109498	0.120448	0.0753792	0.188005	0.215566	0.207756	0.173464	0.302856	0.0118439	-0.176597	-0.663749	0.074032	-0.11362	0.248333	0.254882	-0.058961	0.42536	0.398266	0.510907	0.568851	0.409724	1.24195	1.2022	1.53786	0.1562
C+H+P	3	0.950258	0.98813	0.924974	0.937464	0.718953	0.92832	0.93726	0.999292	0.894077	0.987436	0.967275	0.932188	0.98524	0.1117	0.0945004	0.143974	0.0841357	0.136729	0.125922	0.118252	0.106139	0.100008	0.0910882	0.104709	0.0958227	0.0580193	0.0346017	0.0381871	0.146027	0.116403	-0.0599699	-0.126842	-0.348321	-0.716648	0.074032	-0.11362	0.117436	0.254882	-0.068293	0.470879	0.425291	0.88773	1.00172	1.23987	1.29593	0.65688	0.714276	0.277093
C+H+R	3	0.946784	0.98813	0.924974	0.955159	0.718953	0.92832	0.930193	1	0.909803	0.989837	0.963634	0.931248	0.988559	0.116905	0.103867	0.143974	0.0841357	0.114357	0.125922	0.118252	0.106139	0.100008	0.0893026	0.104709	0.0958227	0.0630738	-0.0416367	-0.0151735	0.0415186	0.0319641	0.302856	0.0118439	-0.248549	-0.695775	0.074032	-0.11362	0.102961	0.254882	-0.058961	0.42536	0.350501	0.510907	0.568851	0.409724	1.24195	0.77319	1.00684	0.1562
C+H+R+P	4	0.950258	0.98813	0.924974	0.955159	0.718953	0.92832	0.93726	1	0.909803	0.989837	0.967275	0.932188	0.988559	0.116905	0.103867	0.143974	0.0841357	0.136729	0.125922	0.118252	0.106139	0.100008	0.0910882	0.104709	0.0958227	0.0630738	0.0982762	0.0599329	0.146027	0.116403	0.302856	0.0118439	-0.231247	-0.640273	0.074032	-0.11362	0.117436	0.254882	-0.058961	0.470879	0.425291	0.88773	1.00172	1.23987	1.29593	0.77319	1.00684	0.277093
C+L+M	3	0.956884	0.990725	0.925118	0.943573	0.747357	0.950712	0.949522	1	0.863799	0.972869	0.978874	0.931095	0.980835	0.113136	0.0986757	0.148412	0.0981694	0.153489	0.164189	0.131039	0.132664	0.150533	0.111078	0.116889	0.108922	0.0646753	0.09079	0.0885628	0.0190634	0.0477155	-0.041894	-0.104622	-0.535895	-0.844126	-0.00597161	-0.211851	-0.193373	0.238952	0.0609629	0.573275	0.625953	0.339439	0.360436	0.26166	0.646744	0.142771	0.0757581	0.465983
C+L+M+Pa	4	0.967462	0.994601	0.925118	0.968107	0.750779	0.950712	0.952284	1	0.890459	0.983588	0.978874	0.931095	0.991489	0.117215	0.110696	0.148412	0.123274	0.153489	0.164189	0.131039	0.132664	0.150533	0.111078	0.116889	0.108922	0.0646753	0.09079	0.0885628	0.0728403	0.0477155	0.0885584	-0.104622	-0.113867	-0.547668	-0.00597161	-0.211851	-0.165811	0.238952	0.0609629	0.595395	0.625953	1.02172	0.360436	0.602206	0.646744	0.591036	0.630818	0.582514
C+L+M+Z	4	0.956884	0.990725	0.925118	0.943573	0.747357	0.950712	0.956548	1	0.863799	0.985219	0.978874	0.93526	0.98908	0.119071	0.0989117	0.148412	0.0981694	0.153489	0.164189	0.131039	0.132664	0.150533	0.111078	0.116889	0.120448	0.0753792	0.09079	0.0885628	0.131327	0.137052	0.0508475	-0.104622	-0.313904	-0.695492	-0.00597161	-0.211851	-0.0616639	0.238952	0.182268	0.573275	0.625953	0.509928	0.398592	0.26166	0.646744	0.319498	0.527944	0.465983
C+L+M+P	4	0.956884	0.990725	0.925118	0.943573	0.747357	0.950712	0.966309	1	0.889683	0.985747	0.978874	0.932188	0.985166	0.113136	0.0986757	0.148412	0.0981694	0.15641	0.164189	0.131039	0.132664	0.150533	0.111078	0.116889	0.108922	0.0646753	0.113391	0.0885628	0.118541	0.116403	-0.041894	-0.0906463	-0.241808	-0.762388	0.0776419	-0.023283	0.0707347	0.238952	0.0609629	0.573275	0.625953	0.400383	0.541015	1.23987	1.29593	0.798419	0.806879	0.465983
C+L+M+R	4	0.956884	0.990725	0.925118	0.955159	0.747357	0.950712	0.996504	1	0.901653	0.986455	0.978874	0.931095	0.980835	0.116905	0.103867	0.148412	0.0981694	0.154411	0.164189	0.131039	0.132664	0.150533	0.111078	0.116889	0.108922	0.0646753	0.146202	0.10962	0.0850012	0.0646007	0.302856	0.0118439	-0.0792767	-0.570158	0.086552	-0.0508124	0.308266	0.238952	0.0609629	0.573275	0.625953	0.724411	0.716716	0.744198	1.24195	0.77319	1.00684	0.465983
C+L+Pa	3	0.967462	0.994601	0.925118	0.950907	0.747357	0.950712	0.927694	1	0.890459	0.983588	0.978874	0.92508	0.991489	0.117215	0.110696	0.148412	0.123274	0.152488	0.164189	0.131039	0.132664	0.133928	0.111078	0.116889	0.0762004	0.0497712	0.0333989	0.0160944	0.0728403	0.0215331	0.0885584	-0.12258	-0.113867	-0.547668	-0.00597161	-0.285271	-0.171367	0.238952	-0.12323	0.595395	0.625953	1.02172	0.164736	0.602206	0.631933	0.591036	0.630818	0.582514
C+L+Pa+Z	4	0.967462	0.994601	0.925118	0.950907	0.752192	0.950712	0.956548	1	0.890459	0.985219	0.978874	0.936168	0.994686	0.119071	0.110696	0.148412	0.123274	0.152488	0.164189	0.131039	0.132664	0.133928	0.111078	0.116889	0.120448	0.0822544	0.143997	0.0694313	0.162609	0.137052	0.0885584	-0.12258	-0.113867	-0.444845	-0.00597161	-0.285271	0.0920959	0.238952	0.182268	0.595395	0.625953	1.02172	0.164736	0.602206	0.631933	0.591036	0.630818	0.582514
C+L+Pa+P	4	0.967462	0.994601	0.925118	0.954243	0.747357	0.950712	0.966309	1	0.924599	0.991234	0.978874	0.932188	0.991489	0.117215	0.110696	0.148412	0.123274	0.15641	0.164189	0.131039	0.132664	0.133928	0.111078	0.116889	0.0863885	0.0570207	0.113391	0.0793541	0.118541	0.116403	0.0885584	-0.12258	-0.113867	-0.463292	-0.00597161	-0.205129	0.0428015	0.238952	-0.12323	0.595395	0.625953	1.02172	0.2101	1.23987	1.29593	0.65688	0.805927	0.582514
C+L+Pa+R	4	0.967462	0.994601	0.925118	0.955159	0.747357	0.950712	0.996504	1	0.944146	0.986455	0.978874	0.941977	0.991489	0.117215	0.110696	0.148412	0.123274	0.154411	0.164189	0.131039	0.132664	0.133928	0.111078	0.116889	0.0882658	0.061982	0.146202	0.10962	0.0728403	0.066588	0.302856	0.0118439	-0.113867	-0.547668	-0.00597161	-0.210874	0.156057	0.238952	-0.0275896	0.595395	0.625953	1.02172	0.568851	0.602206	1.24195	0.77319	1.00684	0.582514
C+L+Z	3	0.956884	0.979971	0.925118	0.943573	0.747357	0.950712	0.956548	0.999827	0.863799	0.985219	0.978874	0.93526	0.98908	0.119071	0.0989117	0.148412	0.0981694	0.152488	0.164189	0.131039	0.132664	0.0986947	0.111078	0.116889	0.120448	0.0753792	0.0497897	0.0146222	0.131327	0.137052	-0.041894	-0.25585	-0.407331	-0.829682	-0.00597161	-0.304629	-0.0616639	0.238952	0.182268	0.573275	0.625953	-0.103954	0.164736	-0.261553	0.474251	0.165717	0.233337	0.463076
C+L+Z+P	4	0.956884	0.985542	0.925118	0.943573	0.747357	0.950712	0.966309	1	0.929808	0.996889	0.978874	0.93526	0.98908	0.119071	0.0989117	0.148412	0.0981694	0.15641	0.164189	0.131039	0.132664	0.0986947	0.111078	0.116889	0.120448	0.0753792	0.118814	0.108065	0.299083	0.155279	0.0214174	-0.126842	-0.246003	-0.711443	-0.00597161	-0.205129	0.218777	0.25787	0.182268	0.573275	0.625953	0.674796	0.752242	1.23987	1.29593	0.663588	1.1949	0.463076
C+L+Z+R	4	0.956884	0.979971	0.925118	0.955159	0.747357	0.950712	0.996504	1	0.932075	0.991713	0.978874	0.93526	0.98908	0.120966	0.117814	0.148412	0.0981694	0.154411	0.164189	0.131039	0.132664	0.0986947	0.111078	0.116889	0.120448	0.0753792	0.188005	0.215566	0.201447	0.148766	0.302856	0.0118439	-0.176597	-0.687105	-0.00597161	-0.210874	0.156057	0.248596	0.182268	0.573275	0.625953	0.448567	0.568851	0.399757	1.24195	1.2022	1.53786	0.463076
C+L+P	3	0.956884	0.985542	0.925118	0.943573	0.747357	0.950712	0.966309	1	0.889683	0.985747	0.978874	0.932188	0.983993	0.113136	0.0945004	0.148412	0.0981694	0.15641	0.164189	0.131039	0.132664	0.0913038	0.111078	0.116889	0.0863885	0.0570207	0.113391	0.0793541	0.118541	0.116403	-0.041894	-0.126842	-0.498559	-0.762388	-0.00597161	-0.205129	-0.0203362	0.238952	-0.12323	0.573275	0.625953	0.297395	0.197828	1.23987	1.29593	0.65688	0.714276	0.435486
C+L+R	3	0.956884	0.979971	0.925118	0.955159	0.747357	0.950712	0.996504	1	0.901653	0.986455	0.978874	0.904519	0.980835	0.116905	0.103867	0.148412	0.0981694	0.154411	0.164189	0.131039	0.132664	0.0889039	0.111078	0.116889	0.0882658	0.061982	0.146202	0.10962	0.00359745	0.00769038	0.302856	0.0118439	-0.295267	-0.687105	-0.00597161	-0.210874	0.156057	0.238952	-0.0275896	0.573275	0.625953	0.421275	0.568851	0.399757	1.24195	0.77319	1.00684	0.346392
C+L+R+P	4	0.956884	0.985542	0.925118	0.955159	0.747357	0.950712	0.996504	1	0.901653	0.986455	0.978874	0.932188	0.983993	0.116905	0.103867	0.148412	0.0981694	0.15641	0.164189	0.131039	0.132664	0.0913038	0.111078	0.116889	0.0882658	0.061982	0.146202	0.10962	0.13618	0.116403	0.302856	0.0118439	-0.231247	-0.640273	-0.00597161	-0.182338	0.156057	0.238952	-0.0275896	0.573275	0.625953	0.421275	0.568851	1.23987	1.29593	0.77319	1.00684	0.435486
C+M+Pa	3	0.967462	0.994601	0.899821	0.968107	0.750779	0.937878	0.952284	1	0.846113	0.976046	0.978447	0.931095	0.991489	0.117215	0.110696	0.139202	0.101894	0.153489	0.131973	0.130703	0.112696	0.150533	0.108031	0.116263	0.108922	0.0646753	-0.0779261	-0.0700095	-0.0878005	-0.0271702	0.0885584	-0.104622	-0.208195	-0.689911	-0.0306673	-0.211851	-0.165811	0.194865	-0.141911	0.526161	0.406414	0.762126	0.137156	0.602206	0.646744	0.591036	0.630818	0.465983
C+M+Pa+Z	4	0.967462	0.994601	0.899821	0.968107	0.752192	0.937878	0.952284	1	0.846113	0.979592	0.978447	0.936168	0.994686	0.117215	0.110696	0.142745	0.101894	0.153489	0.142647	0.130703	0.112696	0.150533	0.108031	0.116263	0.120448	0.0822544	0.143997	0.0694313	0.162609	0.118364	0.0885584	-0.104622	-0.169436	-0.444845	-0.0306673	-0.211851	0.0920959	0.194865	-0.105403	0.526161	0.406414	0.762126	0.398592	0.602206	0.646744	0.591036	0.630818	0.465983
C+M+Pa+P	4	0.967462	0.994601	0.899821	0.968107	0.750779	0.937878	0.952284	1	0.924599	0.991234	0.978447	0.932188	0.991489	0.117215	0.110696	0.139202	0.101894	0.153489	0.131973	0.130703	0.112696	0.150533	0.108031	0.116263	0.108922	0.0646753	0.0724139	0.0272354	0.0458839	0.116403	0.0885584	-0.0906463	-0.208195	-0.463292	0.0776419	-0.023283	0.0707347	0.194865	-0.141911	0.554684	0.514685	0.762126	0.541015	1.23987	1.29593	0.798419	0.806879	0.465983
C+M+Pa+R	4	0.967462	0.994601	0.907017	0.968107	0.750779	0.937878	0.952284	1	0.944146	0.986455	0.978447	0.941977	0.991489	0.117215	0.110696	0.139202	0.101894	0.153489	0.131973	0.130703	0.112696	0.150533	0.108031	0.116263	0.108922	0.0646753	0.0888887	0.0326652	0.0850012	0.066588	0.302856	0.0118439	-0.0792767	-0.570158	0.086552	-0.0508124	0.308266	0.194865	-0.058961	0.528225	0.434563	0.762126	0.716716	0.744198	1.24195	0.77319	1.00684	0.465983
C+M+Z	3	0.95526	0.990725	0.894659	0.941283	0.71072	0.935813	0.944249	1	0.807381	0.979592	0.973992	0.93526	0.98908	0.116307	0.0986757	0.142745	0.0870513	0.153489	0.142647	0.130703	0.112696	0.150533	0.106206	0.109498	0.120448	0.0753792	-0.0318431	0.0175248	-0.121155	0.089337	0.0508475	-0.104622	-0.313904	-0.695492	-0.0306673	-0.211851	-0.101719	0.0154223	-0.105403	0.486304	0.40446	0.509928	0.398592	0.26166	0.646744	0.319498	0.527944	0.465983
C+M+Z+P	4	0.95526	0.990725	0.894659	0.941283	0.71072	0.935813	0.944249	1	0.929808	0.996889	0.973992	0.93526	0.98908	0.116307	0.0986757	0.142745	0.0870513	0.153489	0.142647	0.130703	0.112696	0.150533	0.106206	0.109498	0.120448	0.0753792	0.118814	0.108065	0.299083	0.155279	0.0508475	-0.0906463	-0.241808	-0.695492	0.0776419	-0.023283	0.218777	0.25787	-0.105403	0.554684	0.514685	0.674796	0.752242	1.23987	1.29593	0.798419	1.1949	0.465983
C+M+Z+R	4	0.95526	0.990725	0.907017	0.955159	0.71072	0.935813	0.944249	1	0.932075	0.991713	0.973992	0.93526	0.98908	0.120966	0.117814	0.142745	0.0870513	0.153489	0.142647	0.130703	0.112696	0.150533	0.106206	0.109498	0.120448	0.0753792	0.188005	0.215566	0.201447	0.148766	0.302856	0.0118439	-0.0792767	-0.570158	0.086552	-0.0508124	0.308266	0.248596	-0.058961	0.528225	0.434563	0.724411	0.716716	0.744198	1.24195	1.2022	1.53786	0.465983
C+M+P	3	0.95526	0.990725	0.894659	0.941283	0.71072	0.904784	0.944249	1	0.879071	0.985747	0.971411	0.932188	0.985166	0.1117	0.0986757	0.139202	0.0870513	0.153489	0.118665	0.130703	0.112696	0.150533	0.0975603	0.109261	0.108922	0.0646753	0.0724139	0.0272354	0.0458839	0.116403	-0.0492075	-0.0906463	-0.241808	-0.812539	0.0776419	-0.023283	0.0707347	0.169595	-0.231447	0.554684	0.514685	0.400383	0.541015	1.23987	1.29593	0.798419	0.806879	0.465983
C+M+R	3	0.95526	0.990725	0.907017	0.955159	0.71072	0.904784	0.944249	1	0.87443	0.986455	0.971411	0.931095	0.979657	0.116905	0.103867	0.139202	0.0870513	0.153489	0.118665	0.130703	0.112696	0.150533	0.0975603	0.109261	0.108922	0.0646753	0.0888887	0.0326652	0.0850012	0.0646007	0.302856	0.0118439	-0.0792767	-0.570158	0.086552	-0.0508124	0.308266	0.194053	-0.058961	0.528225	0.434563	0.724411	0.716716	0.744198	1.24195	0.77319	1.00684	0.465983
C+M+R+P	4	0.95526	0.990725	0.907017	0.955159	0.71072	0.904784	0.944249	1	0.879071	0.986455	0.971411	0.932188	0.985166	0.116905	0.103867	0.139202	0.0870513	0.153489	0.118665	0.130703	0.112696	0.150533	0.0975603	0.109261	0.108922	0.0646753	0.0982762	0.0599329	0.13618	0.116403	0.302856	0.0118439	-0.0792767	-0.570158	0.086552	-0.023283	0.308266	0.194053	-0.058961	0.554684	0.514685	0.724411	0.716716	1.23987	1.29593	0.798419	1.00684	0.465983
C+Pa+Z	3	0.967462	0.994601	0.88454	0.937524	0.752192	0.923364	0.927694	1	0.831348	0.979592	0.963513	0.936168	0.994686	0.117215	0.110696	0.142745	0.0970339	0.146121	0.142647	0.116406	0.0970694	0.133928	0.108031	0.116263	0.120448	0.0822544	0.143997	0.0694313	0.162609	0.118364	0.0885584	-0.12258	-0.169436	-0.444845	-0.10892	-0.285271	0.0920959	0.194865	-0.234177	0.463548	0.356227	0.762126	0.0438379	0.602206	0.631933	0.591036	0.630818	-0.0506971
C+Pa+Z+P	4	0.967462	0.994601	0.891954	0.954243	0.752192	0.929836	0.927694	1	0.929808	0.996889	0.967275	0.936168	0.994686	0.117215	0.110696	0.142745	0.0970339	0.146121	0.142647	0.116406	0.0970694	0.133928	0.108031	0.116263	0.120448	0.0822544	0.143997	0.108065	0.299083	0.155279	0.0885584	-0.12258	-0.169436	-0.444845	-0.10892	-0.275659	0.218777	0.25787	-0.142291	0.463548	0.430581	0.762126	0.752242	1.23987	1.29593	0.663588	1.1949	0.285361
C+Pa+Z+R	4	0.967462	0.994601	0.907017	0.955159	0.752192	0.923364	0.927694	1	0.944146	0.991713	0.963513	0.941977	0.994686	0.120966	0.117814	0.142745	0.0970339	0.146121	0.142647	0.116406	0.0970694	0.133928	0.108031	0.116263	0.120448	0.0822544	0.188005	0.215566	0.201447	0.148766	0.302856	0.0118439	-0.169436	-0.444845	-0.10892	-0.239235	0.144231	0.248596	-0.058961	0.463548	0.398266	0.762126	0.568851	0.602206	1.24195	1.2022	1.53786	0.259377
C+Pa+P	3	0.967462	0.994601	0.891954	0.954243	0.732249	0.929836	0.927694	1	0.924599	0.991234	0.967275	0.932188	0.991489	0.117215	0.110696	0.136227	0.0970339	0.136729	0.131973	0.105862	0.0963752	0.133928	0.108031	0.116263	0.0863885	0.0570207	-0.0285119	-0.013343	-0.0483244	0.116403	0.0885584	-0.12258	-0.208195	-0.463292	-0.198393	-0.275659	0.0428015	0.194865	-0.148428	0.463548	0.356227	0.762126	0.2101	1.23987	1.29593	0.65688	0.805927	0.285361
C+Pa+R	3	0.967462	0.994601	0.907017	0.955159	0.704292	0.918976	0.927694	1	0.944146	0.986455	0.963513	0.941977	0.991489	0.117215	0.110696	0.136227	0.0970339	0.119876	0.131973	0.105862	0.0963752	0.133928	0.108031	0.116263	0.0882658	0.061982	0.00238813	-0.0222877	0.0588234	0.066588	0.302856	0.0118439	-0.208195	-0.594774	-0.208478	-0.239235	0.0474433	0.194865	-0.058961	0.463548	0.356227	0.762126	0.568851	0.602206	1.24195	0.77319	1.00684	0.259377
C+Pa+R+P	4	0.967462	0.994601	0.907017	0.955159	0.732249	0.929836	0.927694	1	0.944146	0.991234	0.967275	0.941977	0.991489	0.117215	0.110696	0.136227	0.0970339	0.136729	0.131973	0.105862	0.0963752	0.133928	0.108031	0.116263	0.0882658	0.061982	0.0982762	0.0599329	0.13618	0.116403	0.302856	0.0118439	-0.208195	-0.463292	-0.0280313	-0.182338	0.100742	0.194865	-0.058961	0.463548	0.356227	0.762126	0.568851	1.23987	1.29593	0.77319	1.00684	0.285361
C+Z+P	3	0.950258	0.985542	0.885455	0.937524	0.652647	0.923364	0.92404	1	0.929808	0.996889	0.967275	0.93526	0.98908	0.116307	0.0945004	0.142745	0.082928	0.146121	0.142647	0.116406	0.0970694	0.0986947	0.106206	0.109498	0.120448	0.0753792	0.118814	0.108065	0.299083	0.155279	0.0214174	-0.126842	-0.246003	-0.711443	-0.10892	-0.303791	0.218777	0.25787	-0.142291	0.37138	0.430581	0.674796	0.752242	1.23987	1.29593	0.663588	1.1949	0.0614598
C+Z+R	3	0.936006	0.979299	0.907017	0.955159	0.652647	0.923364	0.910009	1	0.932075	0.991713	0.960494	0.93526	0.98908	0.120966	0.117814	0.142745	0.082928	0.146121	0.142647	0.116406	0.0970694	0.0986947	0.106206	0.109498	0.120448	0.0753792	0.188005	0.215566	0.201447	0.148766	0.302856	0.0118439	-0.176597	-0.819361	-0.10892	-0.272886	0.144231	0.248596	-0.058961	0.347396	0.398266	0.448567	0.568851	0.399757	1.24195	1.2022	1.53786	-0.0435871
C+Z+R+P	4	0.950258	0.985542	0.907017	0.955159	0.652647	0.923364	0.92404	1	0.932075	0.996889	0.967275	0.93526	0.98908	0.120966	0.117814	0.142745	0.082928	0.146121	0.142647	0.116406	0.0970694	0.0986947	0.106206	0.109498	0.120448	0.0753792	0.188005	0.215566	0.299083	0.155279	0.302856	0.0118439	-0.176597	-0.640273	-0.0280313	-0.182338	0.218777	0.25787	-0.058961	0.37138	0.430581	0.674796	0.752242	1.23987	1.29593	1.2022	1.53786	0.178591
C+P+R	3	0.950258	0.985542	0.907017	0.955159	0.650681	0.886907	0.92404	1	0.879071	0.986455	0.967275	0.932188	0.983993	0.116905	0.103867	0.135563	0.0807754	0.136729	0.111018	0.102497	0.0908235	0.0913038	0.0910882	0.102648	0.0882658	0.061982	0.0982762	0.0599329	0.13618	0.116403	0.302856	0.0118439	-0.231247	-0.640273	-0.0280313	-0.182338	0.100742	0.194053	-0.058961	0.360127	0.278782	0.421275	0.568851	1.23987	1.29593	0.77319	1.00684	0.178591
E+H+L	3	0.933349	0.972914	0.896902	0.934696	0.741274	0.951772	0.935467	1	0.795288	0.963096	0.92031	0.911616	0.989399	0.0871993	0.0727002	0.110749	0.0650889	0.151068	0.154627	0.127377	0.119111	0.134234	0.0783384	0.0843789	0.125029	0.106032	0.12136	0.126221	0.187276	0.127467	-0.0433289	-0.105524	-0.309615	-0.730899	-0.170433	0.00119222	0.150238	0.460658	0.00876729	0.753969	0.657001	0.548413	0.612198	0.388583	4.49355	0.731912	0.77521	1.19589
E+H+L+M	4	0.933349	0.972914	0.896902	0.954707	0.755804	0.961857	0.953	1	0.798932	0.963345	0.981089	0.914282	0.989399	0.0878417	0.0727002	0.110749	0.068838	0.151068	0.154627	0.127377	0.124843	0.143839	0.102367	0.0843789	0.125029	0.106032	0.12136	0.126221	0.187276	0.127467	-0.0433289	-0.105524	-0.309615	-0.638755	-0.170433	0.00119222	0.150238	0.460658	0.0609629	0.753969	0.657001	0.70291	0.612198	0.388583	4.49355	0.731912	0.886214	1.19589
E+H+L+Pa	4	0.94451	0.973074	0.896902	0.950907	0.789654	0.951772	0.935467	1	0.890459	0.990269	0.970526	0.92508	0.990553	0.0972718	0.0727002	0.110749	0.123274	0.151068	0.154627	0.127377	0.119111	0.134234	0.0893477	0.0843789	0.125029	0.111964	0.12136	0.126221	0.187276	0.127467	-0.0433289	-0.105524	-0.113867	-0.498087	-0.170433	0.00119222	0.150238	0.460658	0.0287776	0.776384	0.657001	1.02172	0.612198	0.406863	5.18093	1.02175	0.974859	1.19589
E+H+L+Z	4	0.933349	0.972914	0.896902	0.934696	0.757813	0.951772	0.956548	1	0.865671	0.985219	0.938632	0.911616	0.989399	0.119071	0.0989117	0.110749	0.0650889	0.151068	0.154627	0.127377	0.119111	0.134234	0.0982158	0.0843789	0.125029	0.106032	0.132529	0.126221	0.280693	0.248417	-0.0433289	-0.105524	-0.204074	-0.663749	-0.170433	0.00119222	0.248333	0.463376	0.182268	0.753969	0.657001	0.548413	0.612198	0.388583	4.49355	0.960597	0.864495	1.19589
E+H+L+P	4	0.933349	0.972914	0.896902	0.935372	0.741274	0.951772	0.966309	1	0.894077	0.987436	0.938722	0.92601	0.989948	0.0871993	0.0727002	0.110749	0.0650889	0.15641	0.154627	0.127377	0.119111	0.134234	0.0783384	0.0843789	0.125029	0.118855	0.12136	0.126221	0.187276	0.127467	-0.0433289	-0.105524	-0.309615	-0.716648	-0.170433	0.00119222	0.150238	0.460658	0.00876729	0.753969	0.657001	0.88773	1.00172	0.509049	4.49355	0.733734	0.915752	1.19589
E+H+L+R	4	0.933349	0.972914	0.896902	0.944764	0.741274	0.951772	0.996504	1	0.914411	0.989837	0.92031	0.931248	0.989399	0.100359	0.0860975	0.110749	0.0650889	0.154411	0.154627	0.127377	0.119111	0.134234	0.0783384	0.0843789	0.125029	0.106032	0.146202	0.126221	0.187276	0.127467	0.0341449	-0.0890757	-0.248549	-0.635233	-0.170433	0.00119222	0.156057	0.460658	0.00876729	0.753969	0.657001	0.548413	0.612198	0.409724	4.49355	0.731912	0.77521	1.19589
E+H+M	3	0.933349	0.972914	0.896902	0.954707	0.755804	0.961857	0.953	1	0.734263	0.954363	0.981089	0.909581	0.985218	0.0864022	0.0681429	0.110749	0.0611745	0.120555	0.0959746	0.079022	0.0570199	0.134234	0.0741178	0.0761707	0.105195	0.0973344	-0.00896275	-0.0343474	0.0467973	0.0607035	-0.156547	-0.105524	-0.309615	-0.638755	-0.170433	0.00119222	0.0262087	0.454485	-0.00630249	0.508906	0.525284	0.70291	0.344412	0.388583	0.820248	0.68069	0.886214	1.19589
E+H+M+Pa	4	0.947011	0.973074	0.899821	0.968107	0.789654	0.961857	0.953	1	0.866366	0.990269	0.981089	0.909581	0.985218	0.0963512	0.0681429	0.120095	0.101894	0.121562	0.10503	0.10338	0.0654518	0.139187	0.107226	0.0928588	0.105195	0.111964	0.00272847	-0.0343474	0.0467973	0.0884254	-0.156547	-0.105524	-0.127357	-0.498087	-0.170433	0.00119222	0.0614114	0.454485	0.0287776	0.776384	0.601648	0.70291	0.494648	0.406863	5.18093	1.02175	0.974859	1.19589
E+H+M+Z	4	0.933349	0.972914	0.896902	0.954707	0.757813	0.961857	0.953	1	0.865671	0.977112	0.981089	0.92117	0.985218	0.113866	0.088323	0.110749	0.0642523	0.128668	0.139926	0.0967262	0.0856763	0.134234	0.0846366	0.0774108	0.105195	0.0973344	0.132529	0.0459094	0.280693	0.248417	0.0508475	-0.105524	-0.204074	-0.638755	-0.170433	0.00119222	0.248333	0.463376	0.154191	0.508906	0.636388	0.70291	0.447297	0.388583	0.820248	0.960597	0.886214	1.19589
E+H+M+P	4	0.933349	0.972914	0.896902	0.954707	0.755804	0.961857	0.953	1	0.894077	0.987436	0.981089	0.92601	0.989948	0.0933416	0.0734453	0.110749	0.0611745	0.130869	0.0959746	0.0820405	0.0640666	0.134234	0.0741178	0.0761707	0.105195	0.118855	0.0724139	0.0381871	0.146027	0.0607035	-0.0739954	-0.0906463	-0.241808	-0.638755	0.0776419	0.00119222	0.117436	0.454485	-0.00630249	0.554684	0.525284	0.88773	1.00172	0.777165	0.820248	0.798419	0.915752	1.19589
E+H+M+R	4	0.933349	0.972914	0.896902	0.954707	0.755804	0.961857	0.953	1	0.914411	0.989837	0.981089	0.931248	0.988559	0.107067	0.0895622	0.110749	0.0611745	0.120555	0.0959746	0.079022	0.0660463	0.134234	0.0741178	0.0778554	0.105195	0.0973344	0.0888887	0.0326652	0.0850012	0.0646007	0.14549	-0.0750553	-0.0792767	-0.570158	0.086552	0.00119222	0.308266	0.454485	-0.00630249	0.528225	0.525284	0.724411	0.716716	0.744198	0.820248	0.68069	0.886214	1.19589
E+H+Pa	3	0.94451	0.973074	0.896902	0.937625	0.789654	0.93365	0.904971	1	0.866366	0.990269	0.957569	0.909287	0.982818	0.0750227	0.0681429	0.110749	0.0771871	0.121562	0.104396	0.089252	0.048178	0.134234	0.0877745	0.0760359	0.104471	0.111964	0.00272847	-0.0359464	0.0448689	0.0884254	-0.156547	-0.105524	-0.127357	-0.498087	-0.170433	0.00119222	0.0614114	0.454485	0.0287776	0.776384	0.601648	0.536629	0.494648	0.406863	5.18093	1.02175	0.974859	1.19589
E+H+Pa+Z	4	0.94451	0.973074	0.896902	0.937625	0.789654	0.95097	0.907591	1	0.866366	0.990269	0.957569	0.936168	0.994686	0.114634	0.108967	0.110749	0.0771871	0.136498	0.139926	0.0914637	0.0717197	0.134234	0.0892759	0.0760359	0.104471	0.111964	0.143997	0.0694313	0.280693	0.248417	-0.156547	-0.105524	-0.127357	-0.444845	-0.170433	0.00119222	0.248333	0.463376	0.154191	0.776384	0.636388	0.536629	0.494648	0.406863	5.18093	1.02175	0.974859	1.19589
E+H+Pa+P	4	0.94451	0.973074	0.896902	0.954243	0.789654	0.93365	0.944331	1	0.924599	0.991234	0.957569	0.92601	0.989948	0.0925173	0.0681429	0.126832	0.0771871	0.121562	0.104396	0.089252	0.0611243	0.134234	0.0877745	0.0760359	0.104471	0.118855	0.0346017	0.0381871	0.146027	0.0884254	-0.081089	-0.105524	-0.127357	-0.463292	-0.170433	0.00119222	0.117436	0.454485	0.0287776	0.776384	0.601648	0.88773	1.00172	0.509049	5.18093	1.02175	0.974859	1.19589
E+H+Pa+R	4	0.94451	0.973074	0.896902	0.942914	0.789654	0.93365	0.952247	1	0.944146	0.990269	0.957569	0.941977	0.988559	0.100359	0.0860975	0.110749	0.0771871	0.121562	0.104396	0.089252	0.0652501	0.134234	0.0877745	0.0778554	0.104471	0.111964	0.00272847	-0.0151735	0.0704086	0.0884254	0.0341449	-0.0890757	-0.127357	-0.498087	-0.170433	0.00119222	0.142845	0.454485	0.0287776	0.776384	0.601648	0.536629	0.504286	0.467529	5.18093	1.02175	0.974859	1.19589
E+H+Z	3	0.933349	0.972914	0.896902	0.934696	0.757813	0.95097	0.907591	1	0.865671	0.977112	0.92031	0.896676	0.984435	0.0986202	0.088323	0.110749	0.0642523	0.128668	0.139926	0.0914637	0.0717197	0.134234	0.0846366	0.0634885	0.104471	0.0973344	0.132529	0.0459094	0.280693	0.248417	-0.156547	-0.105524	-0.204074	-0.663749	-0.170433	0.00119222	0.248333	0.463376	0.154191	0.508906	0.636388	0.108502	0.447297	0.388583	0.820248	0.960597	0.864495	1.19589
E+H+Z+P	4	0.933349	0.972914	0.896902	0.934903	0.757813	0.95097	0.944331	1	0.929808	0.996889	0.938722	0.92601	0.989948	0.108564	0.0943261	0.110749	0.0642523	0.128668	0.139926	0.0949026	0.0793348	0.134234	0.0846366	0.0634885	0.104471	0.118855	0.132529	0.108065	0.299083	0.248417	0.0214174	-0.105524	-0.204074	-0.663749	-0.170433	0.00119222	0.248333	0.463376	0.154191	0.508906	0.636388	0.88773	1.00172	0.509049	0.820248	0.960597	1.1949	1.19589
E+H+Z+R	4	0.933349	0.972914	0.896902	0.942617	0.757813	0.95097	0.952247	1	0.932075	0.991713	0.92031	0.931248	0.988559	0.120966	0.117814	0.110749	0.0642523	0.128668	0.139926	0.0914637	0.0949926	0.134234	0.0846366	0.0778554	0.105145	0.0973344	0.188005	0.215566	0.280693	0.248417	0.0466736	-0.0890757	-0.176597	-0.635233	-0.170433	0.00119222	0.248333	0.463376	0.154191	0.508906	0.636388	0.510907	0.477049	0.409724	0.820248	1.2022	1.53786	1.19589
E+H+P	3	0.933349	0.972914	0.896902	0.934903	0.730091	0.916594	0.944331	1	0.894077	0.987436	0.938722	0.92601	0.989948	0.0750227	0.0681429	0.110749	0.0611745	0.118157	0.0939275	0.0720619	0.0611243	0.134234	0.0706077	0.0634885	0.104471	0.118855	0.0346017	0.0381871	0.146027	0.0607035	-0.081089	-0.105524	-0.309615	-0.716648	-0.170433	0.00119222	0.117436	0.454485	-0.00630249	0.508906	0.525284	0.88773	1.00172	0.509049	0.820248	0.733734	0.915752	1.19589
E+H+R	3	0.933349	0.972914	0.896902	0.942617	0.730091	0.896511	0.952247	1	0.914411	0.989837	0.92031	0.931248	0.988559	0.100359	0.0860975	0.110749	0.0611745	0.107481	0.0953093	0.0535193	0.0646803	0.134234	0.0706077	0.0778554	0.104471	0.0973344	-0.00722854	-0.0151735	0.0704086	0.0607035	0.0341449	-0.0890757	-0.248549	-0.635233	-0.170433	0.00119222	0.142845	0.454485	-0.00630249	0.508906	0.525284	0.510907	0.396477	0.409724	0.820248	0.639526	0.77521	1.19589
E+H+R+P	4	0.933349	0.972914	0.896902	0.942617	0.730091	0.916594	0.952247	1	0.914411	0.989837	0.938722	0.931248	0.989948	0.100987	0.0928889	0.110749	0.0611745	0.124617	0.0953093	0.0914706	0.0668868	0.134234	0.0706077	0.0778554	0.104471	0.118855	0.0982762	0.0599329	0.146027	0.0884557	0.180745	-0.0493665	-0.231247	-0.635233	-0.0280313	0.00119222	0.142845	0.454485	-0.00630249	0.508906	0.525284	0.88773	1.00172	0.509049	0.820248	0.733734	0.915752	1.19589
E+L+M	3	0.922579	0.967954	0.877846	0.954707	0.741274	0.951772	0.949522	1	0.798932	0.963345	0.974569	0.914282	0.967432	0.0878417	0.0727002	0.110464	0.068838	0.151068	0.154627	0.123269	0.124843	0.143839	0.102367	0.0843789	0.125029	0.106032	0.12136	0.126221	0.187276	0.127467	-0.0663818	-0.215313	-0.404317	-0.639299	-0.24316	-0.168036	0.150238	0.460658	0.0609629	0.491593	0.451078	0.70291	0.360436	0.0661458	0.764828	0.731912	0.886214	0.0132981
E+L+M+Pa	4	0.947011	0.973045	0.899821	0.968107	0.789654	0.951772	0.952284	1	0.890459	0.983588	0.978447	0.92508	0.990553	0.0972718	0.0727002	0.120095	0.123274	0.151068	0.154627	0.123269	0.124843	0.143839	0.107226	0.0928588	0.125029	0.111964	0.12136	0.126221	0.187276	0.127467	-0.0663818	-0.182056	-0.113867	-0.498087	-0.24316	-0.168036	0.150238	0.460658	0.0609629	0.595395	0.451078	1.02172	0.360436	0.406863	0.764828	1.02175	0.974859	0.582514
E+L+M+Z	4	0.922579	0.967954	0.877846	0.954707	0.741274	0.951772	0.956548	1	0.865671	0.985219	0.974569	0.92117	0.983319	0.119071	0.0989117	0.110464	0.068838	0.151068	0.154627	0.123269	0.124843	0.143839	0.102367	0.0843789	0.125029	0.106032	0.132529	0.126221	0.280693	0.248417	0.0508475	-0.172956	-0.204074	-0.639299	-0.176014	-0.168036	0.150238	0.463376	0.182268	0.491593	0.636388	0.70291	0.447297	0.0661458	0.764828	0.960597	0.886214	0.463076
E+L+M+P	4	0.922579	0.967954	0.877846	0.954707	0.741274	0.951772	0.966309	1	0.892506	0.985283	0.974569	0.914667	0.989948	0.0933416	0.0734453	0.110464	0.068838	0.15641	0.154627	0.123269	0.124843	0.143839	0.102367	0.0843789	0.125029	0.118855	0.12136	0.126221	0.187276	0.127467	-0.0663818	-0.0906463	-0.241808	-0.639299	0.0776419	-0.023283	0.150238	0.460658	0.0609629	0.554684	0.514685	0.70291	0.541015	0.777165	0.764828	0.798419	0.915752	0.435486
E+L+M+R	4	0.922579	0.967954	0.877846	0.954707	0.741274	0.951772	0.996504	1	0.914411	0.982581	0.974569	0.923285	0.987805	0.107067	0.0895622	0.110464	0.068838	0.154411	0.154627	0.123269	0.124843	0.143839	0.102367	0.0843789	0.125029	0.106032	0.146202	0.126221	0.187276	0.127467	0.14549	-0.0750553	-0.0792767	-0.570158	0.086552	-0.0508124	0.308266	0.460658	0.0609629	0.528225	0.451078	0.724411	0.716716	0.744198	0.764828	0.731912	0.886214	0.366944
E+L+Pa	3	0.924206	0.966753	0.836384	0.950907	0.789654	0.951772	0.935467	1	0.890459	0.983588	0.970526	0.92508	0.990553	0.0972718	0.0727002	0.11058	0.123274	0.151068	0.154627	0.106028	0.110822	0.116458	0.0893477	0.0843789	0.125029	0.111964	0.12136	0.126221	0.187276	0.127467	-0.102998	-0.182056	-0.113867	-0.498087	-0.24316	-0.168036	0.150238	0.460658	0.0287776	0.595395	0.399847	1.02172	0.293068	0.406863	0.436155	1.02175	0.974859	0.582514
E+L+Pa+Z	4	0.924206	0.966753	0.836384	0.950907	0.789654	0.951772	0.956548	1	0.890459	0.985219	0.970526	0.936168	0.994686	0.119071	0.108967	0.11058	0.123274	0.151068	0.154627	0.113513	0.115216	0.116458	0.0982158	0.0843789	0.125029	0.111964	0.143997	0.126221	0.280693	0.248417	-0.102998	-0.182056	-0.113867	-0.444845	-0.176014	-0.168036	0.150238	0.463376	0.182268	0.595395	0.636388	1.02172	0.447297	0.406863	0.436155	1.02175	0.974859	0.582514
E+L+Pa+P	4	0.928874	0.966753	0.891954	0.954243	0.789654	0.951772	0.966309	1	0.924599	0.991234	0.970526	0.92508	0.990553	0.0972718	0.0727002	0.126832	0.123274	0.15641	0.154627	0.108778	0.110822	0.116458	0.0893477	0.0843789	0.125029	0.118855	0.12136	0.126221	0.187276	0.127467	-0.0866139	-0.161537	-0.113867	-0.463292	-0.24316	-0.168036	0.150238	0.460658	0.0287776	0.595395	0.399847	1.02172	0.293068	0.509049	0.436155	1.02175	0.974859	0.582514
E+L+Pa+R	4	0.924206	0.966753	0.877415	0.950907	0.789654	0.951772	0.996504	1	0.944146	0.984737	0.970526	0.941977	0.990553	0.0972718	0.0817219	0.11058	0.123274	0.154411	0.154627	0.106028	0.110822	0.116458	0.0893477	0.0843789	0.125029	0.111964	0.146202	0.126221	0.187276	0.127467	-0.00381781	-0.0976224	-0.113867	-0.498087	-0.224198	-0.168036	0.156057	0.460658	0.0287776	0.595395	0.399847	1.02172	0.504286	0.467529	0.436155	1.02175	0.974859	0.582514
E+L+Z	3	0.89701	0.94953	0.816655	0.909381	0.741274	0.951772	0.956548	1	0.865671	0.985219	0.938632	0.877716	0.944542	0.119071	0.0989117	0.0910201	0.0650889	0.151068	0.154627	0.113513	0.115216	0.0998005	0.0982158	0.0843789	0.125029	0.106032	0.132529	0.126221	0.280693	0.248417	-0.126183	-0.224221	-0.204074	-0.777385	-0.176014	-0.168036	0.150238	0.463376	0.182268	0.491593	0.636388	-0.152224	0.447297	0.0489916	0.0900174	0.960597	0.864495	0.463076
E+L+Z+P	4	0.909821	0.959435	0.874162	0.935372	0.741274	0.951772	0.966309	1	0.929808	0.996889	0.938722	0.90801	0.989948	0.119071	0.0989117	0.0910201	0.0650889	0.15641	0.154627	0.113513	0.115216	0.0998005	0.0982158	0.0843789	0.125029	0.118855	0.132529	0.126221	0.299083	0.248417	0.0214174	-0.161537	-0.204074	-0.711443	-0.176014	-0.168036	0.218777	0.463376	0.182268	0.491593	0.636388	0.674796	0.752242	0.509049	0.519964	0.960597	1.1949	0.463076
E+L+Z+R	4	0.917901	0.965018	0.864551	0.944764	0.741274	0.951772	0.996504	1	0.932075	0.991713	0.938632	0.904519	0.987805	0.120966	0.117814	0.0910201	0.0650889	0.154411	0.154627	0.113513	0.115216	0.0998005	0.0982158	0.0843789	0.125029	0.106032	0.188005	0.215566	0.280693	0.248417	0.0466736	-0.0968905	-0.176597	-0.635233	-0.176014	-0.168036	0.156057	0.463376	0.182268	0.491593	0.636388	0.448567	0.477049	0.0489916	0.589999	1.2022	1.53786	0.463076
E+L+P	3	0.909821	0.959435	0.874162	0.935372	0.741274	0.951772	0.966309	1	0.892506	0.985283	0.938722	0.90801	0.989948	0.0871993	0.0727002	0.0910201	0.0650889	0.15641	0.154627	0.108778	0.104396	0.0996745	0.0783384	0.0843789	0.125029	0.118855	0.12136	0.126221	0.187276	0.127467	-0.0866139	-0.161537	-0.482094	-0.738659	-0.24316	-0.168036	0.150238	0.460658	-0.129776	0.491593	0.33313	0.0990711	0.293068	0.509049	0.404373	0.733734	0.915752	0.435486
E+L+R	3	0.917901	0.965018	0.864551	0.944764	0.741274	0.951772	0.996504	1	0.914411	0.982581	0.894247	0.904519	0.987805	0.0871993	0.0727002	0.0910201	0.0650889	0.154411	0.154627	0.106028	0.104396	0.0996745	0.0783384	0.0843789	0.125029	0.106032	0.146202	0.126221	0.187276	0.127467	-0.00381781	-0.127478	-0.295267	-0.635233	-0.24316	-0.168036	0.156057	0.460658	-0.0275896	0.491593	0.33313	0.191337	0.293068	0.0489916	0.233754	0.731912	0.607194	0.203511
E+L+R+P	4	0.917901	0.965018	0.874162	0.944764	0.741274	0.951772	0.996504	1	0.914411	0.985283	0.938722	0.90801	0.989948	0.100987	0.0928889	0.0910201	0.0650889	0.15641	0.154627	0.108778	0.104396	0.0996745	0.0783384	0.0843789	0.125029	0.118855	0.146202	0.126221	0.187276	0.127467	0.180745	-0.0493665	-0.231247	-0.635233	-0.0280313	-0.168036	0.156057	0.460658	-0.0275896	0.491593	0.33313	0.231432	0.293068	0.509049	0.404373	0.733734	0.915752	0.435486
E+M+Pa	3	0.947011	0.973045	0.899821	0.968107	0.789654	0.944027	0.952284	1	0.846725	0.977725	0.978447	0.897981	0.967853	0.0963512	0.0655461	0.120095	0.101894	0.120122	0.10503	0.10338	0.0654518	0.139187	0.107226	0.0928588	0.105195	0.111964	0.00272847	-0.0343474	0.0201271	0.0884254	-0.22287	-0.248174	-0.158955	-0.498087	-0.475258	-0.292603	-0.108551	0.449969	0.0287776	0.526161	0.451078	0.70291	0.344412	0.406863	0.764828	1.02175	0.974859	0.224783
E+M+Pa+Z	4	0.947011	0.973045	0.899821	0.968107	0.789654	0.944027	0.952284	1	0.865671	0.977725	0.978447	0.936168	0.994686	0.114634	0.108967	0.120095	0.101894	0.136498	0.139926	0.10338	0.0856763	0.139187	0.107226	0.0928588	0.105195	0.111964	0.143997	0.0694313	0.280693	0.248417	0.0508475	-0.172956	-0.158955	-0.444845	-0.434533	-0.281262	0.0920959	0.463376	0.154191	0.526161	0.636388	0.70291	0.447297	0.406863	0.764828	1.02175	0.974859	0.224783
E+M+Pa+P	4	0.947011	0.973045	0.899821	0.968107	0.789654	0.944027	0.952284	1	0.924599	0.991234	0.978447	0.914667	0.989948	0.0963512	0.0734453	0.126832	0.101894	0.130869	0.10503	0.10338	0.0654518	0.139187	0.107226	0.0928588	0.105195	0.118855	0.0724139	0.0272354	0.0458839	0.0884254	-0.0739954	-0.0906463	-0.158955	-0.463292	0.0776419	-0.023283	0.0707347	0.449969	0.0287776	0.554684	0.514685	0.70291	0.541015	0.777165	0.764828	1.02175	0.974859	0.388821
E+M+Pa+R	4	0.947011	0.973045	0.899821	0.968107	0.789654	0.944027	0.952284	1	0.944146	0.984737	0.978447	0.941977	0.987805	0.107067	0.0895622	0.120095	0.101894	0.120122	0.10503	0.10338	0.0660463	0.139187	0.107226	0.0928588	0.105195	0.111964	0.0888887	0.0326652	0.0850012	0.0884254	0.14549	-0.0750553	-0.0792767	-0.498087	0.086552	-0.0508124	0.308266	0.449969	0.0287776	0.528225	0.451078	0.724411	0.716716	0.744198	0.764828	1.02175	0.974859	0.366944
E+M+Z	3	0.922579	0.967954	0.877846	0.954707	0.730525	0.944027	0.941563	0.999465	0.865671	0.968163	0.974569	0.92117	0.983319	0.113866	0.088323	0.0825163	0.0642523	0.128668	0.139926	0.0967262	0.0856763	0.105209	0.076595	0.0774108	0.105195	0.0964053	0.132529	0.0175248	0.280693	0.248417	0.0508475	-0.172956	-0.204074	-0.639299	-0.453404	-0.281262	0.0806679	0.463376	0.154191	0.483241	0.636388	0.70291	0.447297	0.0661458	0.764828	0.960597	0.886214	-0.277463
E+M+Z+P	4	0.922579	0.967954	0.877846	0.954707	0.730525	0.944027	0.944331	1	0.929808	0.996889	0.974569	0.92117	0.989948	0.113866	0.0943261	0.0825163	0.0642523	0.130869	0.139926	0.0967262	0.0856763	0.105209	0.076595	0.0774108	0.105195	0.118855	0.132529	0.108065	0.299083	0.248417	0.0508475	-0.0906463	-0.204074	-0.639299	0.0776419	-0.023283	0.218777	0.463376	0.154191	0.554684	0.636388	0.70291	0.752242	0.777165	0.764828	0.960597	1.1949	0.388821
E+M+Z+R	4	0.922579	0.967954	0.877846	0.954707	0.730525	0.944027	0.952247	1	0.932075	0.991713	0.974569	0.923285	0.987805	0.120966	0.117814	0.0825163	0.0642523	0.128668	0.139926	0.0967262	0.0949926	0.105209	0.076595	0.0774108	0.105195	0.0964053	0.188005	0.215566	0.280693	0.248417	0.14549	-0.0750553	-0.0792767	-0.570158	0.086552	-0.0508124	0.308266	0.463376	0.154191	0.528225	0.636388	0.724411	0.716716	0.744198	0.764828	1.2022	1.53786	0.366944
E+M+P	3	0.922579	0.967954	0.877846	0.954707	0.730525	0.944027	0.944331	1	0.892506	0.985283	0.974569	0.914667	0.989948	0.0933416	0.0734453	0.0746192	0.0611406	0.130869	0.0943568	0.0820405	0.0640666	0.0931709	0.0741178	0.0659897	0.105195	0.118855	0.0724139	0.0272354	0.0458839	0.0582333	-0.0739954	-0.0906463	-0.241808	-0.639299	0.0776419	-0.023283	0.0707347	0.449969	-0.155016	0.554684	0.514685	0.70291	0.541015	0.777165	0.764828	0.798419	0.915752	0.388821
E+M+R	3	0.922579	0.967954	0.877846	0.954707	0.730525	0.944027	0.952247	0.999465	0.914411	0.979412	0.974569	0.923285	0.987805	0.107067	0.0895622	0.0569333	0.0611406	0.117112	0.0953093	0.0743776	0.0660463	0.0993456	0.0741178	0.0659897	0.105195	0.0964053	0.0888887	0.0326652	0.0850012	0.0646007	0.14549	-0.0750553	-0.0792767	-0.570158	0.086552	-0.0508124	0.308266	0.449969	-0.155016	0.528225	0.451078	0.724411	0.716716	0.744198	0.764828	0.68069	0.886214	0.366944
E+M+R+P	4	0.922579	0.967954	0.877846	0.954707	0.730525	0.944027	0.952247	1	0.914411	0.985283	0.974569	0.923285	0.989948	0.107067	0.0928889	0.0746192	0.0611406	0.130869	0.0953093	0.0914706	0.0668868	0.0993456	0.0741178	0.0720612	0.105195	0.118855	0.0982762	0.0599329	0.13618	0.0884557	0.180745	-0.0493665	-0.0792767	-0.570158	0.086552	-0.023283	0.308266	0.449969	-0.0821546	0.554684	0.514685	0.724411	0.716716	0.777165	0.764828	0.798419	0.915752	0.388821
E+Pa+Z	3	0.924206	0.966753	0.836384	0.923088	0.789654	0.93365	0.885997	0.999426	0.865671	0.977725	0.957569	0.936168	0.994686	0.114634	0.108967	0.11058	0.0732955	0.136498	0.139926	0.0724976	0.0665213	0.11328	0.0892759	0.0760359	0.100412	0.111964	0.143997	0.0694313	0.280693	0.248417	-0.319249	-0.193568	-0.158955	-0.444845	-0.434533	-0.281262	0.0920959	0.463376	0.154191	0.466138	0.636388	0.230041	0.447297	0.406863	0.436155	1.02175	0.974859	0.0797983
E+Pa+Z+P	4	0.928874	0.966753	0.891954	0.954243	0.789654	0.93365	0.944331	1	0.929808	0.996889	0.957569	0.936168	0.994686	0.114634	0.108967	0.126832	0.0738212	0.136498	0.139926	0.0949026	0.0793348	0.11328	0.0892759	0.0760359	0.102857	0.118855	0.143997	0.108065	0.299083	0.248417	0.0214174	-0.162777	-0.158955	-0.444845	-0.288904	-0.275659	0.218777	0.463376	0.154191	0.466138	0.636388	0.674796	0.752242	0.509049	0.519964	1.02175	1.1949	0.285361
E+Pa+Z+R	4	0.924206	0.966753	0.877415	0.942914	0.789654	0.93365	0.952247	1	0.944146	0.991713	0.957569	0.941977	0.994686	0.120966	0.117814	0.11058	0.0732955	0.136498	0.139926	0.0909009	0.0949926	0.11328	0.0892759	0.0760359	0.105145	0.111964	0.188005	0.215566	0.280693	0.248417	0.0466736	-0.0968905	-0.158955	-0.444845	-0.224198	-0.239235	0.144231	0.463376	0.154191	0.466138	0.636388	0.448567	0.504286	0.467529	0.589999	1.2022	1.53786	0.259377
E+Pa+P	3	0.928874	0.966753	0.891954	0.954243	0.789654	0.93365	0.944331	1	0.924599	0.991234	0.957569	0.904324	0.989948	0.0925173	0.0679081	0.126832	0.0738212	0.120122	0.104396	0.0773507	0.054626	0.11328	0.08256	0.0760359	0.102857	0.118855	0.0321483	0.00990064	0.0371046	0.0884254	-0.190772	-0.162777	-0.158955	-0.463292	-0.288904	-0.275659	0.0428015	0.403757	0.0287776	0.306651	0.226475	0.377481	0.274595	0.509049	0.436155	1.02175	0.974859	0.285361
E+Pa+R	3	0.924206	0.966753	0.877415	0.942914	0.789654	0.93365	0.952247	1	0.944146	0.984737	0.957569	0.941977	0.987805	0.0942878	0.0817219	0.11058	0.0732955	0.120122	0.104396	0.0742925	0.0652501	0.11328	0.08256	0.0760359	0.100412	0.111964	0.00272847	-0.0200437	0.0704086	0.0884254	-0.0814551	-0.0976224	-0.158955	-0.498087	-0.224198	-0.239235	0.142845	0.407158	0.0287776	0.254344	0.0566997	0.230041	0.504286	0.467529	0.436155	1.02175	0.974859	0.259377
E+Pa+R+P	4	0.928874	0.966753	0.891954	0.954243	0.789654	0.93365	0.952247	1	0.944146	0.991234	0.957569	0.941977	0.989948	0.100987	0.0928889	0.126832	0.0738212	0.124617	0.104396	0.0914706	0.0668868	0.11328	0.08256	0.0760359	0.102857	0.118855	0.0982762	0.0599329	0.13618	0.0884557	0.180745	-0.0493665	-0.158955	-0.463292	-0.0280313	-0.182338	0.142845	0.407158	0.0287776	0.306651	0.226475	0.377481	0.504286	0.509049	0.436155	1.02175	0.974859	0.285361
E+Z+P	3	0.909821	0.959435	0.874162	0.934903	0.72178	0.900939	0.944331	1	0.929808	0.996889	0.938722	0.901794	0.989948	0.108564	0.0943261	0.0825163	0.0642523	0.128668	0.139926	0.0949026	0.0793348	0.0998005	0.0754405	0.0625435	0.102857	0.118855	0.132529	0.108065	0.299083	0.248417	0.0214174	-0.162777	-0.204074	-0.711443	-0.288904	-0.281262	0.218777	0.463376	0.154191	0.466138	0.636388	0.674796	0.752242	0.509049	0.519964	0.960597	1.1949	-0.302463
E+Z+R	3	0.917901	0.965018	0.845219	0.932843	0.72178	0.900939	0.952247	1	0.932075	0.991713	0.896066	0.899844	0.987805	0.120966	0.117814	0.0825163	0.0642523	0.128668	0.139926	0.0909009	0.0949926	0.0998005	0.0624988	0.0625435	0.105145	0.0850058	0.188005	0.215566	0.280693	0.248417	0.0466736	-0.0968905	-0.176597	-0.635233	-0.409735	-0.246564	0.144231	0.463376	0.154191	0.466138	0.636388	0.448567	0.477049	-0.298208	0.589999	1.2022	1.53786	-0.39412
E+Z+R+P	4	0.917901	0.965018	0.874162	0.934903	0.72178	0.900939	0.952247	1	0.932075	0.996889	0.938722	0.901794	0.989948	0.120966	0.117814	0.0825163	0.0642523	0.128668	0.139926	0.0949026	0.0949926	0.0998005	0.0754405	0.0720612	0.105145	0.118855	0.188005	0.215566	0.299083	0.248417	0.180745	-0.0493665	-0.176597	-0.635233	-0.0280313	-0.182338	0.218777	0.463376	0.154191	0.466138	0.636388	0.674796	0.752242	0.509049	0.589999	1.2022	1.53786	0.178591
E+P+R	3	0.917901	0.965018	0.874162	0.934903	0.701178	0.889296	0.952247	1	0.914411	0.985283	0.938722	0.901712	0.989948	0.100987	0.0928889	0.0721404	0.0339786	0.124617	0.0953093	0.0914706	0.0668868	0.0993456	0.0696283	0.0720612	0.102857	0.118855	0.0982762	0.0599329	0.13618	0.0884557	0.180745	-0.0493665	-0.231247	-0.635233	-0.0280313	-0.182338	0.142845	0.407158	-0.0821546	0.244232	0.226475	0.231432	0.274595	0.509049	0.404373	0.733734	0.915752	0.178591
H+L+M	3	0.926337	0.968873	0.862748	0.939739	0.755804	0.961857	0.953	1	0.798932	0.963345	0.981089	0.914282	0.989399	0.0878417	0.0618361	0.110464	0.068838	0.128611	0.140318	0.127377	0.124843	0.143839	0.102367	0.0831462	0.0759552	0.0784737	0.09079	0.0885628	0.0896458	0.0931382	-0.0433289	-0.215313	-0.370506	-0.638755	-0.177984	-0.117544	0.137407	0.142827	0.0609629	0.753969	0.657001	0.548413	0.612198	0.121137	4.49355	0.0489957	0.31361	0.476353
H+L+M+Pa	4	0.947011	0.973074	0.899821	0.968107	0.755804	0.961857	0.953	1	0.890459	0.990269	0.981089	0.92508	0.990553	0.0972718	0.0655461	0.120095	0.123274	0.129712	0.142263	0.127377	0.124843	0.143839	0.107226	0.0928588	0.0759552	0.0784737	0.09079	0.0885628	0.0896458	0.0931382	-0.0433289	-0.182056	-0.113867	-0.542026	-0.177984	-0.117544	0.137407	0.164818	0.0609629	0.776384	0.657001	1.02172	0.612198	0.220973	5.18093	0.379211	0.466938	0.582514
H+L+M+Z	4	0.930533	0.968873	0.862748	0.939739	0.757813	0.961857	0.956548	1	0.857017	0.985219	0.981089	0.92117	0.989399	0.119071	0.0989117	0.110464	0.068838	0.141753	0.14082	0.127377	0.124843	0.143839	0.102367	0.0831462	0.0895064	0.0784737	0.09079	0.0885628	0.207756	0.173464	0.0508475	-0.172956	-0.313904	-0.638755	-0.176014	-0.117544	0.248333	0.243872	0.182268	0.753969	0.657001	0.548413	0.612198	0.121137	4.49355	0.320826	0.53773	0.476353
H+L+M+P	4	0.926337	0.968873	0.862748	0.939739	0.755804	0.961857	0.966309	1	0.894077	0.987436	0.981089	0.92601	0.989399	0.0933416	0.0734453	0.110464	0.068838	0.15641	0.140318	0.127377	0.124843	0.143839	0.102367	0.0831462	0.0770532	0.0784737	0.113391	0.0885628	0.146027	0.0931382	-0.0433289	-0.0906463	-0.241808	-0.638755	0.0776419	-0.023283	0.137407	0.169595	0.0609629	0.753969	0.657001	0.88773	1.00172	0.777165	4.49355	0.798419	0.806879	0.476353
H+L+M+R	4	0.932199	0.972773	0.865537	0.944764	0.755804	0.961857	0.996504	1	0.909803	0.989837	0.981089	0.931248	0.989399	0.107067	0.0895622	0.110464	0.068838	0.154411	0.140318	0.127377	0.124843	0.143839	0.102367	0.0831462	0.0759552	0.0784737	0.146202	0.10962	0.0896458	0.0931382	0.14549	-0.0750553	-0.0792767	-0.570158	0.086552	-0.0508124	0.308266	0.177161	0.0609629	0.753969	0.657001	0.724411	0.716716	0.744198	4.49355	0.431917	0.679761	0.476353
H+L+Pa	3	0.94451	0.973074	0.883948	0.950907	0.755425	0.9454	0.92794	0.999793	0.890459	0.990269	0.970526	0.92508	0.990553	0.0972718	0.0642889	0.102348	0.123274	0.129712	0.142263	0.127377	0.119111	0.129606	0.0893477	0.0819059	0.0671028	0.0587574	0.0333989	0.0160944	0.0896458	0.0931382	-0.0433289	-0.182056	-0.113867	-0.542026	-0.177984	-0.172578	0.137407	0.11519	0.00876729	0.776384	0.657001	1.02172	0.612198	0.144879	5.18093	0.379211	0.466938	0.582514
H+L+Pa+Z	4	0.94451	0.973074	0.883948	0.950907	0.757813	0.95097	0.956548	0.999793	0.890459	0.990269	0.970526	0.936168	0.994686	0.119071	0.108967	0.102348	0.123274	0.141753	0.142263	0.127377	0.119111	0.129606	0.0982158	0.0819059	0.0996332	0.0822544	0.143997	0.0694313	0.207756	0.173464	-0.0433289	-0.182056	-0.113867	-0.444845	-0.176014	-0.172578	0.248333	0.243872	0.182268	0.776384	0.657001	1.02172	0.612198	0.144879	5.18093	0.379211	0.53773	0.582514
H+L+Pa+P	4	0.94451	0.973074	0.891954	0.954243	0.755425	0.9454	0.966309	1	0.924599	0.991234	0.970526	0.92601	0.990553	0.0972718	0.0679081	0.126832	0.123274	0.15641	0.142263	0.127377	0.119111	0.129606	0.0893477	0.0819059	0.0671028	0.0587574	0.113391	0.0793541	0.146027	0.0931382	-0.0433289	-0.127113	-0.113867	-0.463292	-0.177984	-0.172578	0.137407	0.191904	0.00876729	0.776384	0.657001	1.02172	1.00172	0.253164	5.18093	0.634352	0.805927	0.582514
H+L+Pa+R	4	0.94451	0.973074	0.883948	0.950907	0.755425	0.9454	0.996504	1	0.944146	0.990269	0.970526	0.941977	0.990553	0.100359	0.0860975	0.103525	0.123274	0.154411	0.142263	0.127377	0.119111	0.129606	0.0893477	0.0819059	0.0843368	0.0630738	0.146202	0.10962	0.0896458	0.0931382	0.0341449	-0.0890757	-0.113867	-0.542026	-0.177984	-0.172578	0.156057	0.177161	0.00876729	0.776384	0.657001	1.02172	0.612198	0.467529	5.18093	0.509147	0.555026	0.582514
H+L+Z	3	0.930533	0.958531	0.817561	0.91565	0.757813	0.95097	0.956548	0.999793	0.857017	0.985219	0.938632	0.911616	0.989399	0.119071	0.0989117	0.0876869	0.0556002	0.141753	0.14082	0.127377	0.119111	0.0978934	0.0982158	0.0806534	0.0844059	0.0578824	0.0497897	0.0459094	0.207756	0.173464	-0.0433289	-0.229807	-0.321744	-0.663749	-0.176014	-0.172578	0.248333	0.243872	0.182268	0.753969	0.657001	0.548413	0.612198	0.121137	4.49355	0.320826	0.53773	0.463076
H+L+Z+P	4	0.930533	0.958531	0.849086	0.935372	0.757813	0.95097	0.966309	1	0.929808	0.996889	0.938632	0.92601	0.989399	0.119071	0.0989117	0.0876869	0.0556002	0.15641	0.14082	0.127377	0.119111	0.0978934	0.0982158	0.0806534	0.0917126	0.0578824	0.118814	0.108065	0.299083	0.173464	0.0214174	-0.127113	-0.246003	-0.663749	-0.176014	-0.172578	0.248333	0.25787	0.182268	0.753969	0.657001	0.88773	1.00172	0.121137	4.49355	0.663588	1.1949	0.463076
H+L+Z+R	4	0.932199	0.972773	0.865537	0.944764	0.757813	0.95097	0.996504	1	0.932075	0.991713	0.938632	0.931248	0.989399	0.120966	0.117814	0.0876869	0.0556002	0.154411	0.14082	0.127377	0.119111	0.0978934	0.0982158	0.0806534	0.105145	0.0705536	0.188005	0.215566	0.207756	0.173464	0.0466736	-0.0890757	-0.176597	-0.663749	-0.176014	-0.172578	0.248333	0.248596	0.182268	0.753969	0.657001	0.548413	0.612198	0.409724	4.49355	1.2022	1.53786	0.463076
H+L+P	3	0.916918	0.958531	0.849086	0.935372	0.717513	0.9454	0.966309	1	0.894077	0.987436	0.927064	0.92601	0.989399	0.0800854	0.05392	0.0661267	0.0447706	0.15641	0.140318	0.127377	0.119111	0.0978934	0.0773264	0.0758054	0.0529052	0.0384381	0.113391	0.0793541	0.146027	0.0931382	-0.0433289	-0.127113	-0.348321	-0.716648	-0.177984	-0.172578	0.137407	0.143989	0.00876729	0.753969	0.657001	0.88773	1.00172	0.121137	4.49355	0.337813	0.562263	0.435486
H+L+R	3	0.932199	0.972773	0.865537	0.944764	0.724962	0.9454	0.996504	1	0.909803	0.989837	0.914188	0.931248	0.989399	0.100359	0.0860975	0.0661267	0.0441317	0.154411	0.140318	0.127377	0.119111	0.0978934	0.0773264	0.0778554	0.0704267	0.0630738	0.146202	0.10962	0.0896458	0.0931382	0.0341449	-0.0890757	-0.248549	-0.687105	-0.177984	-0.172578	0.156057	0.177161	0.00876729	0.753969	0.657001	0.548413	0.612198	0.409724	4.49355	-0.0411629	0.555026	0.203511
H+L+R+P	4	0.932199	0.972773	0.865537	0.944764	0.724962	0.9454	0.996504	1	0.909803	0.989837	0.927064	0.931248	0.989399	0.100987	0.0928889	0.0661267	0.0447706	0.15641	0.140318	0.127377	0.119111	0.0978934	0.0773264	0.0778554	0.0704267	0.0630738	0.146202	0.10962	0.146027	0.0931382	0.180745	-0.0493665	-0.231247	-0.640273	-0.0280313	-0.172578	0.156057	0.177161	0.00876729	0.753969	0.657001	0.88773	1.00172	0.409724	4.49355	0.337813	0.562263	0.435486
H+M+Pa	3	0.947011	0.973074	0.899821	0.968107	0.755804	0.961857	0.953	1	0.866366	0.990269	0.981089	0.909581	0.985218	0.0963512	0.0655461	0.120095	0.101894	0.121562	0.10503	0.10338	0.0654518	0.139187	0.107226	0.0928588	0.0759552	0.0784737	-0.048137	-0.0694451	0.0467973	0.0344083	-0.200633	-0.24238	-0.127357	-0.542026	-0.263357	-0.117544	0.0614114	0.164818	-0.141911	0.776384	0.601648	0.536629	0.494648	0.220973	5.18093	0.379211	0.466938	0.476353
H+M+Pa+Z	4	0.947011	0.973074	0.899821	0.968107	0.757813	0.961857	0.953	1	0.866366	0.990269	0.981089	0.936168	0.994686	0.114634	0.108967	0.120095	0.101894	0.136498	0.134578	0.10338	0.0856763	0.139187	0.107226	0.0928588	0.0996332	0.0822544	0.143997	0.0694313	0.207756	0.173464	0.0508475	-0.172956	-0.127357	-0.444845	-0.263357	-0.117544	0.248333	0.243872	-0.105403	0.776384	0.601648	0.536629	0.494648	0.220973	5.18093	0.379211	0.53773	0.476353
H+M+Pa+P	4	0.947011	0.973074	0.899821	0.968107	0.755804	0.961857	0.953	1	0.924599	0.991234	0.981089	0.92601	0.98524	0.0963512	0.0734453	0.126832	0.101894	0.130869	0.10503	0.10338	0.0654518	0.139187	0.107226	0.0928588	0.0770532	0.0784737	0.0724139	0.0381871	0.146027	0.0582333	-0.0739954	-0.0906463	-0.127357	-0.463292	0.0776419	-0.023283	0.117436	0.191904	-0.141911	0.776384	0.601648	0.88773	1.00172	0.777165	5.18093	0.798419	0.806879	0.476353
H+M+Pa+R	4	0.947011	0.973074	0.899821	0.968107	0.755804	0.961857	0.953	1	0.944146	0.990269	0.981089	0.941977	0.988559	0.107067	0.0895622	0.120095	0.101894	0.121562	0.10503	0.10338	0.0660463	0.139187	0.107226	0.0928588	0.0843368	0.0784737	0.0888887	0.0326652	0.0850012	0.066588	0.14549	-0.0750553	-0.0792767	-0.542026	0.086552	-0.0508124	0.308266	0.164818	-0.141911	0.776384	0.601648	0.724411	0.716716	0.744198	5.18093	0.509147	0.679761	0.476353
H+M+Z	3	0.930533	0.968873	0.862748	0.939739	0.757813	0.961857	0.953	0.997489	0.857017	0.977112	0.981089	0.92117	0.985218	0.113866	0.0759748	0.0818098	0.0550907	0.120555	0.134578	0.0967262	0.0856763	0.107931	0.0846366	0.0774108	0.0895064	0.0784737	0.0223065	0.0459094	0.207756	0.173464	0.0508475	-0.172956	-0.313904	-0.638755	-0.263357	-0.117544	0.248333	0.243872	-0.105403	0.243894	0.180557	0.509928	0.398592	0.0748919	0.0268513	0.320826	0.53773	0.476353
H+M+Z+P	4	0.930533	0.968873	0.862748	0.939739	0.757813	0.961857	0.953	1	0.929808	0.996889	0.981089	0.92601	0.98524	0.113866	0.0943261	0.0818098	0.0550907	0.130869	0.134578	0.0967262	0.0856763	0.107931	0.0846366	0.0774108	0.0917126	0.0784737	0.118814	0.108065	0.299083	0.173464	0.0508475	-0.0906463	-0.241808	-0.638755	0.0776419	-0.023283	0.248333	0.25787	-0.105403	0.554684	0.514685	0.88773	1.00172	0.777165	0.519964	0.798419	1.1949	0.476353
H+M+Z+R	4	0.932199	0.972773	0.865537	0.942617	0.757813	0.961857	0.953	1	0.932075	0.991713	0.981089	0.931248	0.988559	0.120966	0.117814	0.0818098	0.0550907	0.12772	0.134578	0.0967262	0.0949926	0.107931	0.0846366	0.0778554	0.105145	0.0784737	0.188005	0.215566	0.207756	0.173464	0.14549	-0.0750553	-0.0792767	-0.570158	0.086552	-0.0508124	0.308266	0.248596	-0.105403	0.528225	0.434563	0.724411	0.716716	0.744198	0.589999	1.2022	1.53786	0.476353
H+M+P	3	0.926337	0.968873	0.862748	0.939739	0.755804	0.961857	0.953	0.997852	0.894077	0.987436	0.981089	0.92601	0.98524	0.0933416	0.0734453	0.0746192	0.0546795	0.130869	0.0959746	0.0820405	0.0640666	0.107931	0.0672829	0.0761707	0.0770532	0.0784737	0.0724139	0.0381871	0.146027	0.0582333	-0.0739954	-0.0906463	-0.241808	-0.638755	0.0776419	-0.023283	0.117436	0.169595	-0.158047	0.554684	0.514685	0.88773	1.00172	0.777165	0.482329	0.798419	0.806879	0.476353
H+M+R	3	0.932199	0.972773	0.865537	0.942617	0.755804	0.961857	0.953	0.999764	0.909803	0.989837	0.981089	0.931248	0.988559	0.107067	0.0895622	0.0691439	0.0466913	0.120555	0.0959746	0.079022	0.0660463	0.107931	0.0672829	0.0778554	0.0759552	0.0784737	0.0888887	0.0326652	0.0850012	0.0646007	0.14549	-0.0750553	-0.0792767	-0.570158	0.086552	-0.0508124	0.308266	0.142827	-0.158047	0.528225	0.434563	0.724411	0.716716	0.744198	0.350269	0.431917	0.679761	0.476353
H+M+R+P	4	0.932199	0.972773	0.865537	0.942617	0.755804	0.961857	0.953	0.999764	0.909803	0.989837	0.981089	0.931248	0.988559	0.107067	0.0928889	0.0746192	0.0546795	0.130869	0.0959746	0.0914706	0.0668868	0.107931	0.0696283	0.0778554	0.0770532	0.0784737	0.0982762	0.0599329	0.146027	0.0884557	0.180745	-0.0493665	-0.0792767	-0.570158	0.086552	-0.023283	0.308266	0.169595	-0.0821546	0.554684	0.514685	0.88773	1.00172	0.777165	0.482329	0.798419	0.806879	0.476353
H+Pa+Z	3	0.94451	0.973074	0.883948	0.937625	0.757813	0.95097	0.907591	0.998205	0.866366	0.990269	0.928382	0.936168	0.994686	0.114634	0.108967	0.101639	0.0771871	0.136498	0.118699	0.0914637	0.0717197	0.129606	0.0892759	0.06704	0.0996332	0.0822544	0.143997	0.0694313	0.207756	0.173464	-0.200633	-0.193568	-0.127357	-0.444845	-0.421666	-0.338255	0.248333	0.243872	-0.118791	0.776384	0.601648	0.536629	0.494648	0.144879	5.18093	0.379211	0.53773	0.312048
H+Pa+Z+P	4	0.94451	0.973074	0.891954	0.954243	0.757813	0.95097	0.93726	1	0.929808	0.996889	0.928405	0.936168	0.994686	0.114634	0.108967	0.126832	0.0771871	0.136498	0.118699	0.0949026	0.0793348	0.129606	0.0892759	0.0696566	0.0996332	0.0822544	0.143997	0.108065	0.299083	0.173464	0.0214174	-0.127113	-0.127357	-0.444845	-0.236722	-0.275659	0.248333	0.25787	-0.118791	0.776384	0.601648	0.88773	1.00172	0.253164	5.18093	0.663588	1.1949	0.312048
H+Pa+Z+R	4	0.94451	0.973074	0.883948	0.942914	0.757813	0.95097	0.910009	1	0.944146	0.991713	0.928382	0.941977	0.994686	0.120966	0.117814	0.103525	0.0771871	0.136498	0.118699	0.0914637	0.0949926	0.129606	0.0892759	0.0778554	0.105145	0.0822544	0.188005	0.215566	0.207756	0.173464	0.0466736	-0.0890757	-0.127357	-0.444845	-0.224198	-0.239235	0.248333	0.248596	-0.118791	0.776384	0.601648	0.536629	0.504286	0.467529	5.18093	1.2022	1.53786	0.312048
H+Pa+P	3	0.94451	0.973074	0.891954	0.954243	0.755425	0.929836	0.93726	0.997852	0.924599	0.991234	0.928405	0.92601	0.98524	0.0925173	0.0679081	0.126832	0.0771871	0.121562	0.0964923	0.089252	0.0611243	0.129606	0.0877745	0.0696566	0.0671028	0.0587574	0.0346017	0.0381871	0.146027	0.00534684	-0.081089	-0.127113	-0.127357	-0.463292	-0.236722	-0.275659	0.117436	0.191904	-0.148428	0.776384	0.601648	0.88773	1.00172	0.253164	5.18093	0.634352	0.805927	0.312048
H+Pa+R	3	0.94451	0.973074	0.883948	0.942914	0.755425	0.921593	0.909506	1	0.944146	0.990269	0.928382	0.941977	0.988559	0.100359	0.0860975	0.103525	0.0771871	0.121562	0.0915454	0.089252	0.0652501	0.129606	0.0877745	0.0778554	0.0843368	0.0630738	0.00238813	-0.0151735	0.0588234	0.066588	0.0341449	-0.0890757	-0.127357	-0.542026	-0.224198	-0.239235	0.102961	0.11519	-0.160112	0.776384	0.601648	0.536629	0.504286	0.467529	5.18093	0.509147	0.521381	0.312048
H+Pa+R+P	4	0.94451	0.973074	0.891954	0.954243	0.755425	0.929836	0.93726	1	0.944146	0.991234	0.928405	0.941977	0.988559	0.100987	0.0928889	0.126832	0.0771871	0.124617	0.0964923	0.0914706	0.0668868	0.129606	0.0877745	0.0778554	0.0843368	0.0630738	0.0982762	0.0599329	0.146027	0.0884557	0.180745	-0.0493665	-0.127357	-0.463292	-0.0280313	-0.182338	0.117436	0.191904	-0.0821546	0.776384	0.601648	0.88773	1.00172	0.467529	5.18093	0.634352	0.805927	0.312048
H+Z+P	3	0.930533	0.954048	0.779972	0.927547	0.757813	0.95097	0.93726	1	0.929808	0.996889	0.905475	0.92601	0.98524	0.108564	0.0943261	0.0636977	0.0550907	0.126904	0.118699	0.0949026	0.0793348	0.0970248	0.0846366	0.0487415	0.0917126	0.0578824	0.118814	0.108065	0.299083	0.173464	0.0214174	-0.127113	-0.246003	-0.663749	-0.236722	-0.276621	0.248333	0.25787	-0.118791	0.470879	0.430581	0.88773	1.00172	0.00942119	0.519964	0.663588	1.1949	0.277093
H+Z+R	3	0.932199	0.972773	0.865537	0.942617	0.757813	0.95097	0.910009	1	0.932075	0.991713	0.914188	0.931248	0.988559	0.120966	0.117814	0.0636977	0.0550907	0.12772	0.118699	0.0914637	0.0949926	0.0970248	0.0846366	0.0778554	0.105145	0.0705536	0.188005	0.215566	0.207756	0.173464	0.0466736	-0.0890757	-0.176597	-0.663749	-0.381206	-0.277599	0.248333	0.248596	-0.118791	0.347396	0.398266	0.510907	0.477049	0.409724	0.589999	1.2022	1.53786	0.1562
H+Z+R+P	4	0.932199	0.972773	0.865537	0.942617	0.757813	0.95097	0.93726	1	0.932075	0.996889	0.914188	0.931248	0.988559	0.120966	0.117814	0.0636977	0.0550907	0.12772	0.118699	0.0949026	0.0949926	0.0970248	0.0846366	0.0778554	0.105145	0.0705536	0.188005	0.215566	0.299083	0.173464	0.180745	-0.0493665	-0.176597	-0.640273	-0.0280313	-0.182338	0.248333	0.25787	-0.0821546	0.470879	0.430581	0.88773	1.00172	0.409724	0.589999	1.2022	1.53786	0.277093
H+Z+R+S	4	0.932199	0.972773	0.961843	0.98249	1	1	0.995844	1	0.932075	0.991713	0.96881	0.986726	0.988559	0.120966	0.117814	0.109857	0.0761449	0.12772	0.118699	0.0979409	0.118886	0.12832	0.12443	0.0778554	0.105145	0.0705536	0.188005	0.215566	0.207756	0.173464	0.0466736	-0.0890757	-0.176597	-0.663749	-0.0805203	-0.173801	0.248333	0.30033	0.448225	0.557204	0.398266	1.45319	0.632718	0.559434	0.589999	1.2022	1.53786	0.23304
H+P+R	3	0.932199	0.972773	0.865537	0.942617	0.672763	0.916594	0.93726	0.999764	0.909803	0.989837	0.914188	0.931248	0.988559	0.100987	0.0928889	0.0487554	0.0287649	0.124617	0.0939275	0.0914706	0.0668868	0.0834815	0.0696283	0.0778554	0.0620126	0.0630738	0.0982762	0.0599329	0.146027	0.0884557	0.180745	-0.0493665	-0.231247	-0.640273	-0.0280313	-0.182338	0.117436	0.161984	-0.0821546	0.470879	0.425291	0.88773	1.00172	0.409724	0.122446	0.337813	0.562263	0.277093
L+M+Pa	3	0.947011	0.973045	0.899821	0.968107	0.750779	0.941765	0.952284	1	0.890459	0.983588	0.978447	0.92508	0.990553	0.0972718	0.0655461	0.120095	0.123274	0.129712	0.142263	0.123269	0.124843	0.143839	0.107226	0.0928588	0.0724007	0.0601584	0.09079	0.0885628	0.0728403	0.0477155	-0.0663818	-0.182056	-0.113867	-0.547668	-0.558781	-0.270508	-0.165811	0.164818	0.0609629	0.595395	0.406414	1.02172	0.360436	0.220973	0.247664	0.238046	0.457387	0.582514
L+M+Pa+Z	4	0.947011	0.973045	0.899821	0.968107	0.752192	0.949774	0.956548	1	0.890459	0.985219	0.978447	0.936168	0.994686	0.119071	0.108967	0.120095	0.123274	0.141753	0.142263	0.123269	0.124843	0.143839	0.107226	0.0928588	0.0996332	0.0822544	0.143997	0.0885628	0.162609	0.137052	0.0508475	-0.172956	-0.113867	-0.444845	-0.176014	-0.270508	0.0920959	0.236303	0.182268	0.595395	0.406414	1.02172	0.398592	0.220973	0.247664	0.319498	0.527944	0.582514
L+M+Pa+P	4	0.947011	0.973045	0.899821	0.968107	0.750779	0.941765	0.966309	1	0.924599	0.991234	0.978447	0.92508	0.990553	0.0972718	0.0734453	0.126832	0.123274	0.15641	0.142263	0.123269	0.124843	0.143839	0.107226	0.0928588	0.0770532	0.0601584	0.113391	0.0885628	0.118541	0.0690512	-0.0663818	-0.0906463	-0.113867	-0.463292	0.0776419	-0.023283	0.0707347	0.191904	0.0609629	0.595395	0.514685	1.02172	0.541015	0.777165	0.482329	0.798419	0.806879	0.582514
L+M+Pa+R	4	0.947011	0.973045	0.899821	0.968107	0.750779	0.941765	0.996504	1	0.944146	0.984737	0.978447	0.941977	0.990553	0.107067	0.0895622	0.120095	0.123274	0.154411	0.142263	0.123269	0.124843	0.143839	0.107226	0.0928588	0.0843368	0.0601584	0.146202	0.10962	0.0850012	0.066588	0.14549	-0.0750553	-0.0792767	-0.547668	0.086552	-0.0508124	0.308266	0.177161	0.0609629	0.595395	0.434563	1.02172	0.716716	0.744198	0.350269	0.509147	0.679761	0.582514
L+M+Z	3	0.921581	0.966867	0.855898	0.931757	0.724255	0.949774	0.956548	1	0.855933	0.985219	0.973992	0.92117	0.983319	0.119071	0.0989117	0.110464	0.068838	0.141753	0.14082	0.123269	0.124843	0.143839	0.102367	0.0831462	0.0895064	0.0636329	0.09079	0.0885628	0.131327	0.137052	0.0508475	-0.172956	-0.313904	-0.695492	-0.176014	-0.270508	-0.0616639	0.236303	0.182268	0.397158	0.322935	0.509928	0.398592	-0.444403	0.0900174	0.319498	0.527944	0.463076
L+M+Z+P	4	0.921581	0.966867	0.855898	0.935372	0.724255	0.949774	0.966309	1	0.929808	0.996889	0.973992	0.92117	0.985166	0.119071	0.0989117	0.110464	0.068838	0.15641	0.14082	0.123269	0.124843	0.143839	0.102367	0.0831462	0.0917126	0.0636329	0.118814	0.108065	0.299083	0.155279	0.0508475	-0.0906463	-0.241808	-0.695492	0.0776419	-0.023283	0.218777	0.25787	0.182268	0.554684	0.514685	0.674796	0.752242	0.777165	0.519964	0.798419	1.1949	0.463076
L+M+Z+R	4	0.921581	0.966867	0.864551	0.944764	0.724962	0.949774	0.996504	1	0.932075	0.991713	0.973992	0.923285	0.983319	0.120966	0.117814	0.110464	0.068838	0.154411	0.14082	0.123269	0.124843	0.143839	0.102367	0.0831462	0.105145	0.0705536	0.188005	0.215566	0.201447	0.148766	0.14549	-0.0750553	-0.0792767	-0.570158	0.086552	-0.0508124	0.308266	0.248596	0.182268	0.528225	0.434563	0.724411	0.716716	0.744198	0.589999	1.2022	1.53786	0.463076
L+M+P	3	0.892734	0.955994	0.855898	0.935372	0.717513	0.938007	0.966309	1	0.889683	0.978997	0.95539	0.914667	0.985166	0.0933416	0.0734453	0.110464	0.068838	0.15641	0.137307	0.123269	0.124843	0.143839	0.102367	0.0831462	0.0770532	0.0588549	0.113391	0.0885628	0.118541	0.0690512	-0.0663818	-0.0906463	-0.241808	-0.762388	0.0776419	-0.023283	0.0707347	0.169595	0.0609629	0.554684	0.514685	0.400383	0.541015	0.777165	0.482329	0.798419	0.806879	0.435486
L+M+R	3	0.886488	0.955796	0.864551	0.944764	0.724962	0.938007	0.996504	1	0.901653	0.982581	0.95539	0.923285	0.979657	0.107067	0.0895622	0.110464	0.068838	0.154411	0.137307	0.123269	0.124843	0.143839	0.102367	0.0831462	0.0710166	0.0589536	0.146202	0.10962	0.0850012	0.0646007	0.14549	-0.0750553	-0.0792767	-0.570158	0.086552	-0.0508124	0.308266	0.177161	0.0609629	0.528225	0.434563	0.724411	0.716716	0.744198	0.350269	0.431917	0.679761	0.366944
L+M+R+P	4	0.892734	0.9575	0.864551	0.944764	0.724962	0.938007	0.996504	1	0.901653	0.982581	0.95539	0.923285	0.985166	0.107067	0.0928889	0.110464	0.068838	0.15641	0.137307	0.123269	0.124843	0.143839	0.102367	0.0831462	0.0770532	0.0589536	0.146202	0.10962	0.13618	0.0884557	0.180745	-0.0493665	-0.0792767	-0.570158	0.086552	-0.023283	0.308266	0.177161	0.0609629	0.554684	0.514685	0.724411	0.716716	0.777165	0.482329	0.798419	0.806879	0.435486
L+Pa+Z	3	0.906535	0.94953	0.832703	0.950907	0.752192	0.949774	0.956548	0.999146	0.890459	0.985219	0.970526	0.936168	0.994686	0.119071	0.108967	0.102348	0.123274	0.141753	0.142263	0.113513	0.115216	0.116458	0.0982158	0.0819059	0.0996332	0.0822544	0.143997	0.0694313	0.162609	0.137052	-0.102998	-0.182056	-0.113867	-0.444845	-0.176014	-0.35479	0.0920959	0.236303	0.182268	0.595395	0.399847	1.02172	-0.175956	-0.367365	0.0900174	0.0387034	0.340988	0.582514
L+Pa+Z+P	4	0.928874	0.963062	0.891954	0.954243	0.752192	0.949774	0.966309	1	0.929808	0.996889	0.970526	0.936168	0.994686	0.119071	0.108967	0.126832	0.123274	0.15641	0.142263	0.113513	0.115216	0.116458	0.0982158	0.0819059	0.0996332	0.0822544	0.143997	0.108065	0.299083	0.155279	0.0214174	-0.161537	-0.113867	-0.444845	-0.176014	-0.205129	0.218777	0.25787	0.182268	0.595395	0.430581	1.02172	0.752242	0.253164	0.519964	0.663588	1.1949	0.582514
L+Pa+Z+R	4	0.914786	0.965641	0.877415	0.950907	0.752192	0.949774	0.996504	1	0.944146	0.991713	0.970526	0.941977	0.994686	0.120966	0.117814	0.103525	0.123274	0.154411	0.142263	0.113513	0.115216	0.116458	0.0982158	0.0819059	0.105145	0.0822544	0.188005	0.215566	0.201447	0.148766	0.0466736	-0.0968905	-0.113867	-0.444845	-0.176014	-0.210874	0.156057	0.248596	0.182268	0.595395	0.399847	1.02172	0.504286	0.467529	0.589999	1.2022	1.53786	0.582514
L+Pa+P	3	0.928874	0.963062	0.891954	0.954243	0.732249	0.941765	0.966309	1	0.924599	0.991234	0.970526	0.92508	0.990553	0.0972718	0.0679081	0.126832	0.123274	0.15641	0.142263	0.108778	0.110822	0.116458	0.0893477	0.0819059	0.0571456	0.0437712	0.113391	0.0793541	0.118541	0.0690512	-0.0866139	-0.161537	-0.113867	-0.463292	-0.247966	-0.205129	0.0428015	0.191904	-0.129776	0.595395	0.399847	1.02172	0.2101	0.253164	0.285091	0.634352	0.805927	0.582514
L+Pa+R	3	0.914786	0.965641	0.877415	0.950907	0.724962	0.941765	0.996504	1	0.944146	0.984737	0.970526	0.941977	0.990553	0.0972718	0.0817219	0.103525	0.123274	0.154411	0.142263	0.101083	0.110822	0.116458	0.0893477	0.0819059	0.0843368	0.0525894	0.146202	0.10962	0.0728403	0.066588	-0.00381781	-0.0976224	-0.113867	-0.547668	-0.224198	-0.210874	0.156057	0.177161	-0.0275896	0.595395	0.399847	1.02172	0.504286	0.467529	0.242291	0.509147	0.555026	0.582514
L+Pa+R+P	4	0.928874	0.965641	0.891954	0.954243	0.732249	0.941765	0.996504	1	0.944146	0.991234	0.970526	0.941977	0.990553	0.100987	0.0928889	0.126832	0.123274	0.15641	0.142263	0.108778	0.110822	0.116458	0.0893477	0.0819059	0.0843368	0.0525894	0.146202	0.10962	0.13618	0.0884557	0.180745	-0.0493665	-0.113867	-0.463292	-0.0280313	-0.182338	0.156057	0.191904	-0.0275896	0.595395	0.399847	1.02172	0.504286	0.467529	0.285091	0.634352	0.805927	0.582514
L+Z+P	3	0.89701	0.94953	0.849086	0.935372	0.724255	0.949774	0.966309	1	0.929808	0.996889	0.938632	0.90801	0.981646	0.119071	0.0989117	0.0876869	0.0556002	0.15641	0.14082	0.113513	0.115216	0.08393	0.0982158	0.0806534	0.0917126	0.045522	0.118814	0.108065	0.299083	0.155279	0.0214174	-0.161537	-0.246003	-0.711443	-0.176014	-0.205129	0.218777	0.25787	0.182268	0.37138	0.430581	0.674796	0.752242	-0.520219	0.519964	0.663588	1.1949	0.463076
L+Z+R	3	0.89701	0.94953	0.864551	0.944764	0.724962	0.949774	0.996504	1	0.932075	0.991713	0.938632	0.904519	0.982976	0.120966	0.117814	0.0876869	0.0556002	0.154411	0.14082	0.113513	0.115216	0.0878031	0.0982158	0.0806534	0.105145	0.0705536	0.188005	0.215566	0.201447	0.148766	0.0466736	-0.0968905	-0.176597	-0.687105	-0.176014	-0.210874	0.156057	0.248596	0.182268	0.347396	0.398266	0.448567	0.477049	-0.622328	0.589999	1.2022	1.53786	0.463076
L+Z+R+P	4	0.89701	0.9575	0.864551	0.944764	0.724962	0.949774	0.996504	1	0.932075	0.996889	0.938632	0.90801	0.982976	0.120966	0.117814	0.0876869	0.0556002	0.15641	0.14082	0.113513	0.115216	0.0878031	0.0982158	0.0806534	0.105145	0.0705536	0.188005	0.215566	0.299083	0.155279	0.180745	-0.0493665	-0.176597	-0.640273	-0.0280313	-0.182338	0.218777	0.25787	0.182268	0.37138	0.430581	0.674796	0.752242	-0.0632035	0.589999	1.2022	1.53786	0.463076
L+P+R	3	0.887222	0.9575	0.864551	0.944764	0.724962	0.935119	0.996504	1	0.901653	0.982581	0.927064	0.90801	0.979305	0.100987	0.0928889	0.06399	0.0447706	0.15641	0.13043	0.108778	0.102926	0.0878031	0.0696283	0.0720612	0.0704267	0.0354289	0.146202	0.10962	0.13618	0.0884557	0.180745	-0.0493665	-0.231247	-0.640273	-0.0280313	-0.182338	0.156057	0.177161	-0.0275896	0.227231	0.0572129	0.231432	0.197828	-0.0632035	-0.0542117	-0.0411629	0.555026	0.435486
M+Pa+Z	3	0.947011	0.973045	0.899821	0.968107	0.752192	0.937878	0.952284	1	0.846113	0.976046	0.978447	0.936168	0.994686	0.114634	0.108967	0.120095	0.101894	0.136498	0.134578	0.10338	0.0856763	0.139187	0.107226	0.0928588	0.0996332	0.0822544	0.143997	0.0694313	0.162609	0.118364	0.0508475	-0.172956	-0.169436	-0.444845	-0.434533	-0.337167	0.0920959	0.164818	-0.105403	0.526161	0.406414	0.509928	0.398592	0.220973	0.247664	0.319498	0.527944	0.224783
M+Pa+Z+P	4	0.947011	0.973045	0.899821	0.968107	0.752192	0.937878	0.952284	1	0.929808	0.996889	0.978447	0.936168	0.994686	0.114634	0.108967	0.126832	0.101894	0.136498	0.134578	0.10338	0.0856763	0.139187	0.107226	0.0928588	0.0996332	0.0822544	0.143997	0.108065	0.299083	0.155279	0.0508475	-0.0906463	-0.169436	-0.444845	0.0776419	-0.023283	0.218777	0.25787	-0.105403	0.554684	0.514685	0.674796	0.752242	0.777165	0.519964	0.798419	1.1949	0.388821
M+Pa+Z+R	4	0.947011	0.973045	0.899821	0.968107	0.752192	0.937878	0.952284	1	0.944146	0.991713	0.978447	0.941977	0.994686	0.120966	0.117814	0.120095	0.101894	0.136498	0.134578	0.10338	0.0949926	0.139187	0.107226	0.0928588	0.105145	0.0822544	0.188005	0.215566	0.201447	0.148766	0.14549	-0.0750553	-0.0792767	-0.444845	0.086552	-0.0508124	0.308266	0.248596	-0.105403	0.528225	0.434563	0.724411	0.716716	0.744198	0.589999	1.2022	1.53786	0.366944
M+Pa+P	3	0.947011	0.973045	0.899821	0.968107	0.750779	0.937878	0.952284	1	0.924599	0.991234	0.978447	0.914667	0.985166	0.0963512	0.0734453	0.126832	0.101894	0.130869	0.10503	0.10338	0.0654518	0.139187	0.107226	0.0928588	0.0770532	0.0601584	0.0724139	0.0272354	0.0458839	0.0582333	-0.0739954	-0.0906463	-0.241808	-0.463292	0.0776419	-0.023283	0.0707347	0.191904	-0.141911	0.554684	0.514685	0.400383	0.541015	0.777165	0.482329	0.798419	0.806879	0.388821
M+Pa+R	3	0.947011	0.973045	0.899821	0.968107	0.750779	0.937878	0.952284	1	0.944146	0.984737	0.978447	0.941977	0.986081	0.107067	0.0895622	0.120095	0.101894	0.118951	0.10503	0.10338	0.0660463	0.139187	0.107226	0.0928588	0.0843368	0.0601584	0.0888887	0.0326652	0.0850012	0.066588	0.14549	-0.0750553	-0.0792767	-0.570158	0.086552	-0.0508124	0.308266	0.164818	-0.141911	0.528225	0.434563	0.724411	0.716716	0.744198	0.350269	0.509147	0.679761	0.366944
M+Pa+R+P	4	0.947011	0.973045	0.899821	0.968107	0.750779	0.937878	0.952284	1	0.944146	0.991234	0.978447	0.941977	0.986081	0.107067	0.0928889	0.126832	0.101894	0.130869	0.10503	0.10338	0.0668868	0.139187	0.107226	0.0928588	0.0843368	0.0601584	0.0982762	0.0599329	0.13618	0.0884557	0.180745	-0.0493665	-0.0792767	-0.463292	0.086552	-0.023283	0.308266	0.191904	-0.0821546	0.554684	0.514685	0.724411	0.716716	0.777165	0.482329	0.798419	0.806879	0.388821
M+Z+P	3	0.921581	0.966867	0.844001	0.933251	0.630479	0.935813	0.929524	1	0.929808	0.996889	0.973992	0.92117	0.985166	0.113866	0.0943261	0.0818098	0.0546795	0.130869	0.134578	0.0967262	0.0856763	0.105209	0.076595	0.0774108	0.0917126	0.0636329	0.118814	0.108065	0.299083	0.155279	0.0508475	-0.0906463	-0.241808	-0.695492	0.0776419	-0.023283	0.218777	0.25787	-0.105403	0.554684	0.514685	0.674796	0.752242	0.777165	0.519964	0.798419	1.1949	0.388821
M+Z+R	3	0.921581	0.966867	0.841886	0.925492	0.627743	0.935813	0.929524	1	0.932075	0.991713	0.973992	0.923285	0.983319	0.120966	0.117814	0.0818098	0.046208	0.12772	0.134578	0.0967262	0.0949926	0.105209	0.076595	0.0774108	0.105145	0.0705536	0.188005	0.215566	0.201447	0.148766	0.14549	-0.0750553	-0.0792767	-0.570158	0.086552	-0.0508124	0.308266	0.248596	-0.105403	0.528225	0.434563	0.724411	0.716716	0.744198	0.589999	1.2022	1.53786	0.366944
M+Z+R+P	4	0.921581	0.966867	0.844001	0.933251	0.630479	0.935813	0.929524	1	0.932075	0.996889	0.973992	0.923285	0.985166	0.120966	0.117814	0.0818098	0.0546795	0.130869	0.134578	0.0967262	0.0949926	0.105209	0.076595	0.0774108	0.105145	0.0705536	0.188005	0.215566	0.299083	0.155279	0.180745	-0.0493665	-0.0792767	-0.570158	0.086552	-0.023283	0.308266	0.25787	-0.0821546	0.554684	0.514685	0.724411	0.752242	0.777165	0.589999	1.2022	1.53786	0.388821
M+P+R	3	0.892734	0.9575	0.844001	0.933251	0.619638	0.886691	0.921199	0.998717	0.836775	0.967938	0.906618	0.923285	0.985166	0.107067	0.0928889	0.0746192	0.0546795	0.130869	0.0909756	0.0914706	0.0668868	0.0834815	0.0696283	0.0720612	0.0770532	0.0589536	0.0982762	0.0599329	0.13618	0.0884557	0.180745	-0.0493665	-0.0792767	-0.570158	0.086552	-0.023283	0.308266	0.169595	-0.0821546	0.554684	0.514685	0.724411	0.716716	0.777165	0.482329	0.798419	0.806879	0.388821
Pa+Z+P	3	0.928874	0.963062	0.891954	0.954243	0.752192	0.929836	0.922041	1	0.929808	0.996889	0.928405	0.936168	0.994686	0.114634	0.108967	0.126832	0.0738212	0.136498	0.109268	0.0949026	0.0793348	0.100542	0.0892759	0.0696566	0.0996332	0.0822544	0.143997	0.108065	0.299083	0.155279	0.0214174	-0.193568	-0.169436	-0.444845	-0.369329	-0.275659	0.218777	0.25787	-0.142291	0.37138	0.430581	0.674796	0.752242	0.253164	0.519964	0.663588	1.1949	0.285361
Pa+Z+R	3	0.914786	0.965641	0.877415	0.942914	0.752192	0.922002	0.910009	1	0.944146	0.991713	0.915195	0.941977	0.994686	0.120966	0.117814	0.103525	0.0649534	0.136498	0.109268	0.0909009	0.0949926	0.106202	0.0892759	0.06704	0.105145	0.0822544	0.188005	0.215566	0.201447	0.148766	0.0466736	-0.0968905	-0.169436	-0.444845	-0.224198	-0.239235	0.144231	0.248596	-0.160112	0.347396	0.398266	0.448567	0.504286	0.467529	0.589999	1.2022	1.53786	0.259377
Pa+Z+R+P	4	0.928874	0.965641	0.891954	0.954243	0.752192	0.929836	0.922041	1	0.944146	0.996889	0.928405	0.941977	0.994686	0.120966	0.117814	0.126832	0.0738212	0.136498	0.109268	0.0949026	0.0949926	0.106202	0.0892759	0.0720612	0.105145	0.0822544	0.188005	0.215566	0.299083	0.155279	0.180745	-0.0493665	-0.169436	-0.444845	-0.0280313	-0.182338	0.218777	0.25787	-0.0821546	0.37138	0.430581	0.674796	0.752242	0.467529	0.589999	1.2022	1.53786	0.285361
Pa+P+R	3	0.928874	0.965641	0.891954	0.954243	0.732249	0.929836	0.921199	1	0.944146	0.991234	0.928405	0.941977	0.986081	0.100987	0.0928889	0.126832	0.0738212	0.124617	0.0964923	0.0914706	0.0668868	0.106202	0.0696283	0.0720612	0.0843368	0.0525894	0.0982762	0.0599329	0.13618	0.0884557	0.180745	-0.0493665	-0.211375	-0.463292	-0.0280313	-0.182338	0.100742	0.191904	-0.0821546	0.306651	0.223388	0.377481	0.504286	0.467529	0.285091	0.634352	0.805927	0.285361
Z+P+R	3	0.887222	0.9575	0.814977	0.9215	0.630479	0.896417	0.922041	1	0.932075	0.996889	0.906618	0.901794	0.982976	0.120966	0.117814	0.0539702	0.034854	0.12772	0.104679	0.0949026	0.0949926	0.08393	0.0754405	0.0720612	0.105145	0.0705536	0.188005	0.215566	0.299083	0.155279	0.180745	-0.0493665	-0.176597	-0.640273	-0.0280313	-0.182338	0.218777	0.25787	-0.0821546	0.37138	0.430581	0.674796	0.752242	-0.0632035	0.589999	1.2022	1.53786	0.178591
[truncated: 147 more columns]
