# Supplementary material for: Design principles to assemble drug combinations for effective tuberculosis therapy using interpretable pairwise drug response measurements
Source: Cell Rep Med. 2022 Sep 8;3(9):100737. doi: 10.1016/j.xcrm.2022.100737 (PMC9512659; doi:10.1016/j.xcrm.2022.100737)
Supplement: Data S2. Drug combination in vivo outcome annotations, related to Figures 2-5, S3-S7, and Data S3-S5 [file mmc3.xlsx]

## Sheet: Published in vitro outcomes
Drug	NumbDrugs	SOC	BPaL	Clinical	Dataset SOC	Dataset BPaL	Dataset Clinical	Reference
B+C+E+Z	4	+C1	+C2	ND	Test	Training	ND	[S1, S2]
B+C+Pa	3	+C1	-C2	+C1	Training	Test	Training	[S3, S4]
B+C+Pa+Z	4	+C1	+C2	+C1	Training	Training	Training	[S4, S5]
B+C+Z	3	+C1	+C2	-C2	Training	Training	Training	[S3-S6]
B+C+Z+P	4	+C1	+C2	ND	Training	Training	ND	[S3]
B+C+Z+Sq	4	+C1	+C2	ND	Test	Test	ND	[S1, S7]
B+C+Z+S	4	+C1	+C2	ND	Training	Test	ND	[S8]
B+L+Pa	3	+C1	-C2	ND	Training	Training	ND	[S9-S12]
B+L+Pa+Z	4	+C1	+C2	ND	Training	Training	ND	[S9]
B+L+Z	3	+C1	-C2	ND	Test	Test	ND	[S9]
B+M+Pa	3	+C1	-C2	ND	Test	Training	ND	[S13]
B+M+Pa+Z	4	+C1	+C2	+C1	Training	Training	Training	[S11-S14]
B+M+Z	3	+C1	+C2	ND	Training	Test	ND	[S6, S10, S15]
B+M+Z+P	4	+C1	+C2	ND	Training	Training	ND	[S15]
B+Pa+Z	3	+C1	-C2	+C1	Training	Training	Training	[S5,S 9, S13, S14]
B+Pa+Z+S	4	+C1	+C2	ND	Test	Training	ND	[S5]
B+Pa+S	3	+C1	+C2	ND	Test	Test	ND	[S5, S9]
B+Z+P	3	+C1	+C2	ND	Test	Training	ND	[S3,S 6, S15]
B+Z+R	3	+C1	-C2	ND	Training	Training	ND	[S6]
C+E+H+Z+P	5	+C1	-C2	ND	Test	Test	ND	[S16]
C+E+H+Z+R	5	+C1	-C2	ND	Training	Test	ND	[S16, S17]
C+H+Z+R	4	+C1	-C2	ND	Training	Test	ND	[S17, S18]
E+H+Z+P	4	+C1	-C2	-C1	Training	Training	Training	[S16, S19-S23]
E+H+Z+R	4	-C1	-C2	-C1	Test	Test	Training	[S1, S4, S8, S14, S16-S18, S20-S33]
E+H+R	3	-C1	-C2	-C1	Test	Training	Training	[S21, S34]
E+M+Z+R	4	+C1	-C2	-C1	Training	Test	Training	[S19, S21, S24, S26, S28]
H+L+Z+R	4	-C1	-C2	+C1	Training	Training	Training	[S8, S33]
H+M+Z	3	-C1	-C2	ND	Training	Training	ND	[S35]
H+M+Z+R	4	+C1	-C2	-C1	Training	Training	Training	[S19, S21, S24, S26,S S27, S30, S35]
H+M+R	3	-C1	-C2	ND	Training	Training	ND	[S35]
H+Pa+Z+R	4	-C1	-C2	ND	Training	Training	ND	[S36]
H+Pa+R	3	-C1	-C2	ND	Training	Training	ND	[S36]
H+Z+P	3	+C1	-C2	ND	Training	Training	ND	[S20, S37, S38]
H+Z+R	3	-C1	-C2	-C1	Training	Test	Training	[S1, S3, S6, S9, S13, S15, S16, S20, S21, S25, S35-S41]
H+Z+R+S	4	+C1	-C2	ND	Training	Training	ND	[S8]
M+Pa+Z	3	+C1	-C2	-C1	Training	Training	Training	[S14, S29, S41]
M+Pa+Z+R	4	+C1	-C2	ND	Test	Training	ND	[S41]
M+Pa+R	3	-C1	-C2	ND	Test	Training	ND	[S41]
M+Z+P	3	+C1	+C2	ND	Training	Training	ND	[S20, S37, S38]
M+Z+R	3	+C1	-C2	ND	Training	Training	ND	[S35, S38, S39, S41, S42]
Pa+Z+R	3	-C1	-C2	ND	Training	Training	ND	[S6, S36, S41]
E+Z+R	3	ND	ND	-C1	ND	ND	Training	[S21]
H+M+Z+P	4	ND	ND	+C1	ND	ND	Training	[S23, S32]
