# Supplementary material for: Design principles to assemble drug combinations for effective tuberculosis therapy using interpretable pairwise drug response measurements
Source: Cell Rep Med. 2022 Sep 8;3(9):100737. doi: 10.1016/j.xcrm.2022.100737 (PMC9512659; doi:10.1016/j.xcrm.2022.100737)
Supplement: Data S6. Original code for generating figures and tables, related to Figures 2-5, S2-S7, and Data S1, S3-S5 [file mmc7.zip]

Archive with 363 entries (333 files):
- Data S6/
- Data S6/.DS_Store
- __MACOSX/Data S6/._.DS_Store
- Data S6/Figure S5/
- Data S6/FIgure S2/
- Data S6/Figure S3/
- Data S6/Figure S4/
- Data S6/Figure 4/
- Data S6/Figure 3/
- Data S6/Figure S6/
- Data S6/Data S4/
- Data S6/Data S3/
- Data S6/Figure S7/
- Data S6/FIgure 2/
- Data S6/Figure 5/
- Data S6/Data S5/
- Data S6/Figure S5/FigureS5B.py
- __MACOSX/Data S6/Figure S5/._FigureS5B.py
- Data S6/Figure S5/FigureS5D.xlsx
- __MACOSX/Data S6/Figure S5/._FigureS5D.xlsx
- Data S6/Figure S5/FigureS5F.py
- Data S6/Figure S5/.DS_Store
- __MACOSX/Data S6/Figure S5/._.DS_Store
- Data S6/Figure S5/FigureS5E.xlsx
- __MACOSX/Data S6/Figure S5/._FigureS5E.xlsx
- Data S6/Figure S5/FigureS5C.py
- __MACOSX/Data S6/Figure S5/._FigureS5C.py
- Data S6/Figure S5/FigureS5B.xlsx
- __MACOSX/Data S6/Figure S5/._FigureS5B.xlsx
- Data S6/Figure S5/FigureS5C.xlsx
- __MACOSX/Data S6/Figure S5/._FigureS5C.xlsx
- Data S6/Figure S5/FigureS5A.xlsx
- __MACOSX/Data S6/Figure S5/._FigureS5A.xlsx
- Data S6/Figure S5/FigureS5F.xlsx
- __MACOSX/Data S6/Figure S5/._FigureS5F.xlsx
- Data S6/Figure S5/FigureS5D.py
- Data S6/Figure S5/FigureS5A.py
- __MACOSX/Data S6/Figure S5/._FigureS5A.py
- Data S6/Figure S5/FigureS5E.py
- Data S6/FIgure S2/.DS_Store
- __MACOSX/Data S6/FIgure S2/._.DS_Store
- Data S6/FIgure S2/FIgure S2C/
- Data S6/FIgure S2/Figure S2D/
- Data S6/FIgure S2/FIgure S2E/
- Data S6/FIgure S2/FIgure S2B/
- Data S6/FIgure S2/Figure S2A/
- Data S6/FIgure S2/FIgure S2F/
- Data S6/Figure S3/FigureS3I.R
- Data S6/Figure S3/FigureS3D_prediction_scatter.R
- __MACOSX/Data S6/Figure S3/._FigureS3D_prediction_scatter.R
- Data S6/Figure S3/SOC_modeling_workspace.Rdata
- Data S6/Figure S3/FigureS3D_data.xlsx
- Data S6/Figure S3/FigureS3G_SOC_ROC_PR.R
- __MACOSX/Data S6/Figure S3/._FigureS3G_SOC_ROC_PR.R
- Data S6/Figure S3/.DS_Store
- __MACOSX/Data S6/Figure S3/._.DS_Store
- Data S6/Figure S3/FigureS3A_SOC.xlsx
- __MACOSX/Data S6/Figure S3/._FigureS3A_SOC.xlsx
- Data S6/Figure S3/FigureS3B_BPaL_PR.pdf
- __MACOSX/Data S6/Figure S3/._FigureS3B_BPaL_PR.pdf
- Data S6/Figure S3/FigureS3F_SOC_ROC_PR.R
- __MACOSX/Data S6/Figure S3/._FigureS3F_SOC_ROC_PR.R
- Data S6/Figure S3/FigureS3B_data.xlsx
- __MACOSX/Data S6/Figure S3/._FigureS3B_data.xlsx
- Data S6/Figure S3/FigureS3E_data.xlsx
- Data S6/Figure S3/FigureS3F_BPaL_ROC_PR.R
- __MACOSX/Data S6/Figure S3/._FigureS3F_BPaL_ROC_PR.R
- Data S6/Figure S3/FigureS3E_prediction_scatter.R
- __MACOSX/Data S6/Figure S3/._FigureS3E_prediction_scatter.R
- Data S6/Figure S3/FigureS3B_BPaL_ROC_PR.R
- __MACOSX/Data S6/Figure S3/._FigureS3B_BPaL_ROC_PR.R
- Data S6/Figure S3/FigureS3B_BPaL_ROC.pdf
- __MACOSX/Data S6/Figure S3/._FigureS3B_BPaL_ROC.pdf
- Data S6/Figure S3/FigureS3E_BPaL_ROC_PR.R
- __MACOSX/Data S6/Figure S3/._FigureS3E_BPaL_ROC_PR.R
- Data S6/Figure S3/FigureS3A_BPaL.xlsx
- __MACOSX/Data S6/Figure S3/._FigureS3A_BPaL.xlsx
- Data S6/Figure S3/FigureS3H_I_data.xlsx
- __MACOSX/Data S6/Figure S3/._FigureS3H_I_data.xlsx
- Data S6/Figure S3/FigureS3C_data.xlsx
- Data S6/Figure S3/FigureS3D_BPaL_ROC_PR.R
- __MACOSX/Data S6/Figure S3/._FigureS3D_BPaL_ROC_PR.R
- Data S6/Figure S3/FigureS3A.R
- __MACOSX/Data S6/Figure S3/._FigureS3A.R
- Data S6/Figure S3/FigureS3F_data.xlsx
- Data S6/Figure S3/FigureS3F_prediction_scatter.R
- __MACOSX/Data S6/Figure S3/._FigureS3F_prediction_scatter.R
- Data S6/Figure S3/FigureS3C_prediction_scatter.R
- __MACOSX/Data S6/Figure S3/._FigureS3C_prediction_scatter.R
- Data S6/Figure S3/FigureS3C_BPaL_ROC_PR.R
- __MACOSX/Data S6/Figure S3/._FigureS3C_BPaL_ROC_PR.R
- Data S6/Figure S3/FigureS3G_BPaL_ROC_PR.R
- __MACOSX/Data S6/Figure S3/._FigureS3G_BPaL_ROC_PR.R
- Data S6/Figure S3/FigureS3H.R
- __MACOSX/Data S6/Figure S3/._FigureS3H.R
- Data S6/Figure S3/FigureS3C_SOC_ROC_PR.R
- __MACOSX/Data S6/Figure S3/._FigureS3C_SOC_ROC_PR.R
- Data S6/Figure S3/FigureS3D_SOC_ROC_PR.R
- __MACOSX/Data S6/Figure S3/._FigureS3D_SOC_ROC_PR.R
- Data S6/Figure S3/BPaL_modeling_workspace.Rdata
- Data S6/Figure S3/FigureS3G_data.xlsx
- Data S6/Figure S3/FigureS3G_prediction_scatter.R
- __MACOSX/Data S6/Figure S3/._FigureS3G_prediction_scatter.R
- Data S6/Figure S3/FigureS3E_SOC_ROC_PR.R
- __MACOSX/Data S6/Figure S3/._FigureS3E_SOC_ROC_PR.R
- Data S6/Figure S3/FigureS3B_SOC_ROC_PR.R
- __MACOSX/Data S6/Figure S3/._FigureS3B_SOC_ROC_PR.R
- Data S6/Figure S3/FigureS3B_prediction_scatter.R
- __MACOSX/Data S6/Figure S3/._FigureS3B_prediction_scatter.R
- Data S6/Figure S4/.DS_Store
- __MACOSX/Data S6/Figure S4/._.DS_Store
- Data S6/Figure S4/FigureS4F.R
- __MACOSX/Data S6/Figure S4/._FigureS4F.R
- Data S6/Figure S4/FigureS4E_data.xlsx
- Data S6/Figure S4/FigureS4H.R
- __MACOSX/Data S6/Figure S4/._FigureS4H.R
- Data S6/Figure S4/FigureS4H_data.xlsx
- __MACOSX/Data S6/Figure S4/._FigureS4H_data.xlsx
- Data S6/Figure S4/All_Data.xlsx
- Data S6/Figure S4/FigureS4E.R
- __MACOSX/Data S6/Figure S4/._FigureS4E.R
- Data S6/Figure S4/FigureS4D_data.xlsx
- __MACOSX/Data S6/Figure S4/._FigureS4D_data.xlsx
- Data S6/Figure S4/FigureS4A.R
- __MACOSX/Data S6/Figure S4/._FigureS4A.R
- Data S6/Figure S4/FIgureS4A_data.xlsx
- __MACOSX/Data S6/Figure S4/._FIgureS4A_data.xlsx
- Data S6/Figure S4/SOC_BPaL_combined_FeatureWilcoxonAdjPvalueTable.xlsx
- __MACOSX/Data S6/Figure S4/._SOC_BPaL_combined_FeatureWilcoxonAdjPvalueTable.xlsx
- Data S6/Figure S4/FigureS4G_data.xlsx
- Data S6/Figure S4/FigureS4D.R
- __MACOSX/Data S6/Figure S4/._FigureS4D.R
- Data S6/Figure S4/SOC_BPaL_combined_FeatureWilcoxonAdjPvalueTable_TrainingONLY.xlsx
- __MACOSX/Data S6/Figure S4/._SOC_BPaL_combined_FeatureWilcoxonAdjPvalueTable_TrainingONLY.xlsx
- Data S6/Figure S4/FIgureS4A_data_stats.xlsx
- __MACOSX/Data S6/Figure S4/._FIgureS4A_data_stats.xlsx
- Data S6/Figure S4/FigureS4F_data.xlsx
- __MACOSX/Data S6/Figure S4/._FigureS4F_data.xlsx
- Data S6/Figure S4/FigureS4G.R
- __MACOSX/Data S6/Figure S4/._FigureS4G.R
- Data S6/Figure S4/FigureS4BC.R
- __MACOSX/Data S6/Figure S4/._FigureS4BC.R
- Data S6/Figure 4/Figure4B.R
- __MACOSX/Data S6/Figure 4/._Figure4B.R
- Data S6/Figure 4/Figure4A_data.xlsx
- Data S6/Figure 4/.DS_Store
- __MACOSX/Data S6/Figure 4/._.DS_Store
- Data S6/Figure 4/Figure4A.R
- __MACOSX/Data S6/Figure 4/._Figure4A.R
- Data S6/Figure 4/All_Data.xlsx
- Data S6/Figure 4/Figure4B_data.xlsx
- Data S6/Figure 3/.Rhistory
- Data S6/Figure 3/.DS_Store
- __MACOSX/Data S6/Figure 3/._.DS_Store
- Data S6/Figure 3/BPaLConditionSubsetTrainingPerformance.xlsx
- __MACOSX/Data S6/Figure 3/._BPaLConditionSubsetTrainingPerformance.xlsx
- Data S6/Figure 3/SOC_BPaL_combined_FeatureWilcoxonAdjPvalueTable_TrainingONLY.xlsx
- __MACOSX/Data S6/Figure 3/._SOC_BPaL_combined_FeatureWilcoxonAdjPvalueTable_TrainingONLY.xlsx
- Data S6/Figure 3/Figure3A.R
- __MACOSX/Data S6/Figure 3/._Figure3A.R
- Data S6/Figure 3/Figure3BC.R
- __MACOSX/Data S6/Figure 3/._Figure3BC.R
- Data S6/Figure 3/SOCConditionSubsetTrainingPerformance.xlsx
- __MACOSX/Data S6/Figure 3/._SOCConditionSubsetTrainingPerformance.xlsx
- Data S6/Figure S6/.DS_Store
- __MACOSX/Data S6/Figure S6/._.DS_Store
- Data S6/Figure S6/FigureS6_data.xlsx
- __MACOSX/Data S6/Figure S6/._FigureS6_data.xlsx
- Data S6/Figure S6/FigureS6.R
- __MACOSX/Data S6/Figure S6/._FigureS6.R
- Data S6/Data S4/.DS_Store
- __MACOSX/Data S6/Data S4/._.DS_Store
- Data S6/Data S4/DataS4.R
- __MACOSX/Data S6/Data S4/._DataS4.R
- Data S6/Data S4/DataS4_SOC_BPaL_Clinical_Training.xlsx
- Data S6/Data S3/Data S3 model predictions/
- Data S6/Data S3/.DS_Store
- __MACOSX/Data S6/Data S3/._.DS_Store
- Data S6/Data S3/Data S3 train test split performance/
- Data S6/Data S3/Data S3 Algorithms_Performance/
- Data S6/Data S3/Data S3 Leave one drug out/
- Data S6/Data S3/Data S3 Condition Subset/
- Data S6/Figure S7/FigureS7_data.xlsx
- __MACOSX/Data S6/Figure S7/._FigureS7_data.xlsx
- Data S6/Figure S7/.DS_Store
- __MACOSX/Data S6/Figure S7/._.DS_Store
- Data S6/Figure S7/FigureS7.R
- __MACOSX/Data S6/Figure S7/._FigureS7.R
- Data S6/FIgure 2/Figure2C.R
- __MACOSX/Data S6/FIgure 2/._Figure2C.R
- Data S6/FIgure 2/.Rhistory
- Data S6/FIgure 2/SOC_modeling_workspace.Rdata
- Data S6/FIgure 2/.DS_Store
- __MACOSX/Data S6/FIgure 2/._.DS_Store
- Data S6/FIgure 2/Figure2D_data.xlsx
- __MACOSX/Data S6/FIgure 2/._Figure2D_data.xlsx
- Data S6/FIgure 2/Figure2D.R
- __MACOSX/Data S6/FIgure 2/._Figure2D.R
- Data S6/FIgure 2/Figure2A.R
- __MACOSX/Data S6/FIgure 2/._Figure2A.R
- Data S6/FIgure 2/BPaL_modeling_workspace.Rdata
- Data S6/Figure 5/.DS_Store
- __MACOSX/Data S6/Figure 5/._.DS_Store
- Data S6/Figure 5/Figure5B.R
- __MACOSX/Data S6/Figure 5/._Figure5B.R
- Data S6/Figure 5/All_Data_clinical.xlsx
- __MACOSX/Data S6/Figure 5/._All_Data_clinical.xlsx
- Data S6/Figure 5/Figure5C_dt1.xlsx
- __MACOSX/Data S6/Figure 5/._Figure5C_dt1.xlsx
- Data S6/Figure 5/Figure5B_data.xlsx
- __MACOSX/Data S6/Figure 5/._Figure5B_data.xlsx
- Data S6/Figure 5/Figure5C_dt2.xlsx
- Data S6/Figure 5/Figure5C_dt1.R
- __MACOSX/Data S6/Figure 5/._Figure5C_dt1.R
- Data S6/Figure 5/Figure5C_dt2.R
- Data S6/Data S5/DataS5_dt1.R
- __MACOSX/Data S6/Data S5/._DataS5_dt1.R
- Data S6/Data S5/.DS_Store
- __MACOSX/Data S6/Data S5/._.DS_Store
- Data S6/Data S5/DataS5_dt2.xlsx
- Data S6/Data S5/DataS5_dt2.R
- __MACOSX/Data S6/Data S5/._DataS5_dt2.R
- Data S6/Data S5/DataS5_dt1.xlsx
- __MACOSX/Data S6/Data S5/._DataS5_dt1.xlsx
- Data S6/FIgure S2/FIgure S2C/HO.xlsx
- __MACOSX/Data S6/FIgure S2/FIgure S2C/._HO.xlsx
- Data S6/FIgure S2/FIgure S2C/.DS_Store
- __MACOSX/Data S6/FIgure S2/FIgure S2C/._.DS_Store
- Data S6/FIgure S2/FIgure S2C/FigureS2C.R
- __MACOSX/Data S6/FIgure S2/FIgure S2C/._FigureS2C.R
- Data S6/FIgure S2/FIgure S2C/pairs.xlsx
- __MACOSX/Data S6/FIgure S2/FIgure S2C/._pairs.xlsx
- Data S6/FIgure S2/Figure S2D/.DS_Store
- __MACOSX/Data S6/FIgure S2/Figure S2D/._.DS_Store
- Data S6/FIgure S2/Figure S2D/FIgureS2D.R
- __MACOSX/Data S6/FIgure S2/Figure S2D/._FIgureS2D.R
- Data S6/FIgure S2/Figure S2D/FigureS2D_data.xlsx
- __MACOSX/Data S6/FIgure S2/Figure S2D/._FigureS2D_data.xlsx
- Data S6/FIgure S2/FIgure S2E/FigureS2E_terminal.R
- __MACOSX/Data S6/FIgure S2/FIgure S2E/._FigureS2E_terminal.R
- Data S6/FIgure S2/FIgure S2E/.DS_Store
- __MACOSX/Data S6/FIgure S2/FIgure S2E/._.DS_Store
- Data S6/FIgure S2/FIgure S2E/FigureS2E_terminal_modeling_workspace.Rdata
- Data S6/FIgure S2/FIgure S2E/FigureS2E_constant_modeling_workspace.Rdata
- Data S6/FIgure S2/FIgure S2E/FigureS2E_constant.R
- __MACOSX/Data S6/FIgure S2/FIgure S2E/._FigureS2E_constant.R
- Data S6/FIgure S2/FIgure S2B/.DS_Store
- __MACOSX/Data S6/FIgure S2/FIgure S2B/._.DS_Store
- Data S6/FIgure S2/FIgure S2B/FigureS2B_modeling_workspace.Rdata
- Data S6/FIgure S2/FIgure S2B/FigureS2B.R
- __MACOSX/Data S6/FIgure S2/FIgure S2B/._FigureS2B.R
- Data S6/FIgure S2/Figure S2A/.DS_Store
- __MACOSX/Data S6/FIgure S2/Figure S2A/._.DS_Store
- Data S6/FIgure S2/Figure S2A/FigureS2A_data.xlsx
- __MACOSX/Data S6/FIgure S2/Figure S2A/._FigureS2A_data.xlsx
- Data S6/FIgure S2/Figure S2A/FIgureS2A.R
- __MACOSX/Data S6/FIgure S2/Figure S2A/._FIgureS2A.R
- Data S6/FIgure S2/FIgure S2F/FigureS2F_constant.R
- __MACOSX/Data S6/FIgure S2/FIgure S2F/._FigureS2F_constant.R
- Data S6/FIgure S2/FIgure S2F/.DS_Store
- __MACOSX/Data S6/FIgure S2/FIgure S2F/._.DS_Store
- Data S6/FIgure S2/FIgure S2F/FigureS2F_terminal_modeling_workspace.Rdata
- Data S6/FIgure S2/FIgure S2F/FigureS2F_constant_modeling_workspace.Rdata
- Data S6/FIgure S2/FIgure S2F/FigureS2F_terminal.R
- __MACOSX/Data S6/FIgure S2/FIgure S2F/._FigureS2F_terminal.R
- Data S6/Data S3/Data S3 model predictions/SOC_modeling_workspace.Rdata
- Data S6/Data S3/Data S3 model predictions/.DS_Store
- __MACOSX/Data S6/Data S3/Data S3 model predictions/._.DS_Store
- Data S6/Data S3/Data S3 model predictions/DataS3_HighOrder_Predictions.R
- __MACOSX/Data S6/Data S3/Data S3 model predictions/._DataS3_HighOrder_Predictions.R
- Data S6/Data S3/Data S3 model predictions/HighOrderCombo_Data.xlsx
- __MACOSX/Data S6/Data S3/Data S3 model predictions/._HighOrderCombo_Data.xlsx
- Data S6/Data S3/Data S3 model predictions/BPaL_modeling_workspace.Rdata
- Data S6/Data S3/Data S3 model predictions/Clinical_modeling_workspace.Rdata
- Data S6/Data S3/Data S3 train test split performance/DataS3_ML_PerformanceEstimate.R
- __MACOSX/Data S6/Data S3/Data S3 train test split performance/._DataS3_ML_PerformanceEstimate.R
- Data S6/Data S3/Data S3 train test split performance/.DS_Store
- __MACOSX/Data S6/Data S3/Data S3 train test split performance/._.DS_Store
- Data S6/Data S3/Data S3 train test split performance/DataS3_ML_TaskMaker.R
- __MACOSX/Data S6/Data S3/Data S3 train test split performance/._DataS3_ML_TaskMaker.R
- Data S6/Data S3/Data S3 train test split performance/DataS3_ML_TrainTestParser.R
- __MACOSX/Data S6/Data S3/Data S3 train test split performance/._DataS3_ML_TrainTestParser.R
- Data S6/Data S3/Data S3 train test split performance/DataS3_ML_train_test_split_performance_TableMerge.R
- __MACOSX/Data S6/Data S3/Data S3 train test split performance/._DataS3_ML_train_test_split_performance_TableMerge.R
- Data S6/Data S3/Data S3 train test split performance/DataS3_ML_train_test_split_performance_RUN_ME.R
- __MACOSX/Data S6/Data S3/Data S3 train test split performance/._DataS3_ML_train_test_split_performance_RUN_ME.R
- Data S6/Data S3/Data S3 train test split performance/BPaL_Data.xlsx
- Data S6/Data S3/Data S3 train test split performance/SOC_Data.xlsx
- Data S6/Data S3/Data S3 train test split performance/DataS3_ML_Algorithms_Performance_TrainTestParser.R
- __MACOSX/Data S6/Data S3/Data S3 train test split performance/._DataS3_ML_Algorithms_Performance_TrainTestParser.R
- Data S6/Data S3/Data S3 Algorithms_Performance/DataS3_ML_Algorithms_Performance_Data.xlsx
- Data S6/Data S3/Data S3 Algorithms_Performance/DataS3_ML_PerformanceEstimate.R
- __MACOSX/Data S6/Data S3/Data S3 Algorithms_Performance/._DataS3_ML_PerformanceEstimate.R
- Data S6/Data S3/Data S3 Algorithms_Performance/DataS3_ML_Algorithms_Performance_TableMerge.R
- __MACOSX/Data S6/Data S3/Data S3 Algorithms_Performance/._DataS3_ML_Algorithms_Performance_TableMerge.R
- Data S6/Data S3/Data S3 Algorithms_Performance/.DS_Store
- __MACOSX/Data S6/Data S3/Data S3 Algorithms_Performance/._.DS_Store
- Data S6/Data S3/Data S3 Algorithms_Performance/DataS3_ML_TaskMaker.R
- __MACOSX/Data S6/Data S3/Data S3 Algorithms_Performance/._DataS3_ML_TaskMaker.R
- Data S6/Data S3/Data S3 Algorithms_Performance/DataS3_ML_Algorithms_Performance_TrainTestParser.R
[truncated: 63 more entries]
