# Supplementary material for: Design principles to assemble drug combinations for effective tuberculosis therapy using interpretable pairwise drug response measurements
Source: Cell Rep Med. 2022 Sep 8;3(9):100737. doi: 10.1016/j.xcrm.2022.100737 (PMC9512659; doi:10.1016/j.xcrm.2022.100737)
Supplement: Data S6. Original code for generating figures and tables, related to Figures 2-5, S2-S7, and Data S1, S3-S5 [file mmc7.zip › Data S6/Figure S5/FigureS5B.py]

#!/usr/bin/python

# require python 3.5, pandas 0.24.2, xlrd , matplotlib
import pandas as pd
import seaborn as sns
import argparse
import matplotlib
import matplotlib.pyplot as plt # for plot
import numpy as np
excel_file ="FigureS5B.xlsx"
nan        = np.nan
colors = [(0, 0, 1), (0, 1, 1), (0, 1, 0.75), (0, 1, 0), (0.75, 1, 0),
              (1, 1, 0), (1, 0.8, 0), (1, 0.7, 0), (1, 0, 0)]

def parse_args():
    parser = argparse.ArgumentParser()
    parser.add_argument("--input","-i", default=excel_file,help="excel file")
    parser.add_argument("-o", "--output", default='NhiGraph',
                help="graph file")                                
    return parser.parse_args()

###############################################################################
## Read data
###############################################################################
# function that read data from a given sheet name from a given excel file,
# if excel has header, indicate it, also indicate how many rows to skip from top and bottom
# this will return a DataFram that stores the info of the sheet
# dropColumns (list of columns to drop)
def readData(excel_file,sheet_name,hasHeader,skipRowTop,skipRowBottom,dropColumns=[]):
    if hasHeader:
        sheet = pd.read_excel(excel_file)
    else:
        sheet = pd.read_excel(excel_file)
    columns = []
    for i in range(len(sheet.columns)):
        columns.append(i)
    # drop first Column if needed
    if dropColumns:
        return sheet.drop(columns=dropColumns)
    return sheet
    
###############################################################################
## Explore data
###############################################################################
# given volumeSheet, and all rep sheets, we draw graph for each drug
#def draw(volumeSheet,output_file):
    drugCombos    = sheet.Drug
    values        = sheet.LoeweFIC50
    valueDic      = {}
    myMax = -float("inf")
    myMin = float("inf")
    for i in range(len(drugCombos)):
        try: 
            drugA,drugB     = drugCombos[i].split("+")
        except:
            pass
        value           = values[i]
        if drugA not in valueDic:
            valueDic[drugA] = {}
        if drugB not in valueDic:
            valueDic[drugB] = {}
        valueDic[drugA][drugB] = value
        valueDic[drugB][drugA] = value
        #myMax = max(myMax,value)
        #myMin = min(myMin,value)
        valueDic[drugA][drugA] = np.nan
        valueDic[drugB][drugB] = np.nan
        
#    print (valueDic)
    print (list(valueDic.keys()))
    x_col     = ['BDQ','CEF','TIG','LEV']
    y_col     = ['BDQ','CEF','TIG','LEV']
    heatValue = {}
    for drugA in y_col:
        heatValue[drugA]= []
        for drugB in x_col:
            try:
                heatValue[drugA].append(valueDic[drugA][drugB])
            except:
                heatValue[drugA].append(np.nan)
    heatValue= pd.DataFrame(heatValue)
    print (heatValue)
    mask = heatValue.isnull()
    fig = sns.heatmap(heatValue,mask = mask,cmap = "coolwarm",vmin = -2, vmax = 2, yticklabels = y_col)
    fig = fig.get_figure()
    fig.savefig("FigureS5B_heatmap.jpeg",dpi=600,format='jpeg',bbox_inches = "tight")
#    fig, ax = plt.subplots()
#
#    im, cbar = heatmap(heatValue, y_col, x_col, ax=ax,
#                       cmap="RdBu_r", cbarlabel="LFIC",vmax=2,vmin=-2)
#    fig.tight_layout()
#    plt.savefig("{}/heatMap".format(output_file),bbox_inches='tight',quality=100,dpi=500)
   # sns.clustermap(heatValue,col_cluster=False,mask="NaN")
def heatmap(data, row_labels, col_labels, ax=None,
            cbar_kw={}, cbarlabel="", **kwargs):
    """
    Create a heatmap from a numpy array and two lists of labels.

    Parameters
    ----------
    data
        A 2D numpy array of shape (N, M).
    row_labels
        A list or array of length N with the labels for the rows.
    col_labels
        A list or array of length M with the labels for the columns.
    ax
        A `matplotlib.axes.Axes` instance to which the heatmap is plotted.  If
        not provided, use current axes or create a new one.  Optional.
    cbar_kw
        A dictionary with arguments to `matplotlib.Figure.colorbar`.  Optional.
    cbarlabel
        The label for the colorbar.  Optional.
    **kwargs
        All other arguments are forwarded to `imshow`.
    """

    if not ax:
        ax = plt.gca()

    # Plot the heatmap
    im = ax.imshow(data, **kwargs)

    # Create colorbar
    cbar = ax.figure.colorbar(im, ax=ax, **cbar_kw)
    cbar.ax.set_ylabel(cbarlabel, rotation=-90, va="bottom")

    # We want to show all ticks...
    ax.set_xticks(np.arange(data.shape[1]))
    ax.set_yticks(np.arange(data.shape[0]))
    # ... and label them with the respective list entries.
    ax.set_xticklabels(col_labels,fontsize=5)
    ax.set_yticklabels(row_labels,fontsize=5)

    # Let the horizontal axes labeling appear on top.
    ax.tick_params(top=True, bottom=False,
                   labeltop=True, labelbottom=False)

    # Rotate the tick labels and set their alignment.
    plt.setp(ax.get_xticklabels(), rotation=-30, ha="right",
             rotation_mode="anchor")

    # Turn spines off and create white grid.
    for edge, spine in ax.spines.items():
        spine.set_visible(False)

    ax.set_xticks(np.arange(data.shape[1]+1)-.5, minor=True)
    ax.set_yticks(np.arange(data.shape[0]+1)-.5, minor=True)
    ax.grid(which="minor", color="w", linestyle='-', linewidth=3)
    ax.tick_params(which="minor", bottom=False, left=False)

    return im, cbar

    """
    A function to annotate a heatmap.

    Parameters
    ----------
    im
        The AxesImage to be labeled.
    data
        Data used to annotate.  If None, the image's data is used.  Optional.
    valfmt
        The format of the annotations inside the heatmap.  This should either
        use the string format method, e.g. "$ {x:.2f}", or be a
        `matplotlib.ticker.Formatter`.  Optional.
    textcolors
        A list or array of two color specifications.  The first is used for
        values below a threshold, the second for those above.  Optional.
    threshold
        Value in data units according to which the colors from textcolors are
        applied.  If None (the default) uses the middle of the colormap as
        separation.  Optional.
    **kwargs
        All other arguments are forwarded to each call to `text` used to create
        the text labels.
    """

    if not isinstance(data, (list, np.ndarray)):
        data = im.get_array()

    # Normalize the threshold to the images color range.
    if threshold is not None:
        threshold = im.norm(threshold)
    else:
        threshold = im.norm(data.max())/2.

    # Set default alignment to center, but allow it to be
    # overwritten by textkw.
    kw = dict(horizontalalignment="center",
              verticalalignment="center")
    kw.update(textkw)

    # Get the formatter in case a string is supplied
    if isinstance(valfmt, str):
        valfmt = matplotlib.ticker.StrMethodFormatter(valfmt)

    # Loop over the data and create a `Text` for each "pixel".
    # Change the text's color depending on the data.
   
###############################################################################
## Main program
###############################################################################
if __name__ == "__main__":
    args        = parse_args()
    excel_file  = args.input
    output_file = args.output
    # parse all sheets in excel into an excel object:
    volumeSheet   = readData(excel_file,"Sheet1",False,0,0,[])
    draw(volumeSheet,output_file)
