# Supplementary material for: Design principles to assemble drug combinations for effective tuberculosis therapy using interpretable pairwise drug response measurements
Source: Cell Rep Med. 2022 Sep 8;3(9):100737. doi: 10.1016/j.xcrm.2022.100737 (PMC9512659; doi:10.1016/j.xcrm.2022.100737)
Supplement: Data S6. Original code for generating figures and tables, related to Figures 2-5, S2-S7, and Data S1, S3-S5 [file mmc7.zip › Data S6/Figure S5/FigureS5D.xlsx]

## Sheet: Sheet1
Drug	GRinf_dormancy_Constant
B+C	0.167725
B+E	0.338162
B+H	0.178849
B+L	0.112546
B+M	0.175534
B+Pa	0.169128
B+Z	0.131321
B+P	0.160382
B+R	0.14861
C+E	0.515962
C+H	0.254882
C+L	0.238952
C+M	-0.0490145
C+Pa	0.194865
C+Z	-0.0386395
C+P	0.0493406
C+R	0.194053
E+H	0.454485
E+L	0.460658
E+M	0.449969
E+Pa	0.403757
E+Z	0.463376
E+P	0.365708
E+R	0.407158
H+L	0.109104
H+M	0.142827
H+Pa	0.11519
H+Z	0.243872
H+P	0.143989
H+R	0.104074
L+M	0.139353
L+Pa	0.0857955
L+Z	0.236303
L+P	0.106585
L+R	0.177161
M+Pa	0.164818
M+Z	0.0154223
M+P	0.169595
M+R	0.0563714
Pa+Z	0.0760038
Pa+P	0.191904
Pa+R	0.0578882
Z+P	0.25787
Z+R	0.248596
P+R	0.161984
B+Sq	-0.387912
C+Sq	-0.486459
E+Sq	-0.333396
Z+Sq
R+Sq	-0.370853
H+Sq	-0.407931
B+S	0.169798
C+S	0.180741
E+S	-0.103697
H+S	0.30033
M+S	0.21771
Pa+S	0.332093
Z+S	-0.400648
P+S	0.209639
R+S	0.205581
