# Supplementary material for: Design principles to assemble drug combinations for effective tuberculosis therapy using interpretable pairwise drug response measurements
Source: Cell Rep Med. 2022 Sep 8;3(9):100737. doi: 10.1016/j.xcrm.2022.100737 (PMC9512659; doi:10.1016/j.xcrm.2022.100737)
Supplement: Data S6. Original code for generating figures and tables, related to Figures 2-5, S2-S7, and Data S1, S3-S5 [file mmc7.zip › Data S6/Figure S5/FigureS5E.xlsx]

## Sheet: Sheet1
Drug	Log2FIC50_cholesterol_Terminal
B+C	0.0406367
B+E	0.850076
B+H	0.334661
B+L	-0.333628
B+M	0.532125
B+Pa	0.686191
B+Z	0.223505
B+P	0.367062
B+R	0.318118
C+E	0.254614
C+H	0.196534
C+L	-0.317056
C+M	0.0757581
C+Pa	0.630818
C+Z	0.233337
C+P	0.714276
C+R	1.00684
E+H	0.77521
E+L	0.568734
E+M	0.886214
E+Pa	0.974859
E+Z	0.864495
E+P	0.915752
E+R	0.607194
H+L	-0.0743994
H+M	0.31361
H+Pa	0.466938
H+Z	0.53773
H+P	0.562263
H+R	0.354711
L+M	-0.211404
L+Pa	-0.228408
L+Z	0.0482524
L+P	0.0665885
L+R	0.555026
M+Pa	0.457387
M+Z	0.527944
M+P	0.806879
M+R	0.679761
Pa+Z	0.340988
Pa+P	0.805927
Pa+R	0.521381
Z+P	1.1949
Z+R	1.53786
P+R	0.0934972
B+Sq	0.31041
C+Sq	0.400356
E+Sq	0.546
Z+Sq	0.667693
R+Sq	0.286161
H+Sq	0.188887
B+S	-0.680924
C+S	-0.587597
E+S	-0.578071
H+S	-0.301569
M+S	-0.612076
Pa+S	-0.395189
Z+S	-0.144711
P+S	-0.379641
R+S	-0.135967
