# Supplementary material for: Design principles to assemble drug combinations for effective tuberculosis therapy using interpretable pairwise drug response measurements
Source: Cell Rep Med. 2022 Sep 8;3(9):100737. doi: 10.1016/j.xcrm.2022.100737 (PMC9512659; doi:10.1016/j.xcrm.2022.100737)
Supplement: Data S6. Original code for generating figures and tables, related to Figures 2-5, S2-S7, and Data S1, S3-S5 [file mmc7.zip › Data S6/Figure S5/FigureS5B.xlsx]

## Sheet: Sheet1
Drug	GRinf_Butyrate_Constant
B+C	-0.0974774
B+E	-0.0864726
B+H	-0.0885879
B+L	-0.0894296
B+M	-0.174677
B+Pa	-0.170087
B+Z	-0.594609
B+P	-0.0856987
B+R	-0.181162
C+E	-0.0791141
C+H	-0.0790498
C+L	-0.158293
C+M	-0.131159
C+Pa	-0.166828
C+Z	-0.0318431
C+P	-0.0864366
C+R	-0.0602366
E+H	-0.096636
E+L	0.12136
E+M	-0.00896275
E+Pa	0.00272847
E+Z	0.132529
E+P	0.0321483
E+R	-0.00722854
H+L	0.00442195
H+M	-0.048137
H+Pa	-0.0656689
H+Z	0.0223065
H+P	0.0346017
H+R	-0.0416367
L+M	0.09079
L+Pa	0.0333989
L+Z	0.0497897
L+P	0.113391
L+R	0.146202
M+Pa	-0.0779261
M+Z	-0.0870723
M+P	0.0724139
M+R	0.0888887
Pa+Z	0.143997
Pa+P	-0.0285119
Pa+R	0.00238813
Z+P	0.118814
Z+R	0.188005
P+R	0.0982762
B+Sq	-0.110375
C+Sq	-0.112989
E+Sq	0.0456741
Z+Sq	-0.00248561
R+Sq	-0.0141505
H+Sq	0.0429235
B+S	0.0683816
C+S	0.00728299
E+S	0.0455405
H+S	0.094373
M+S	0.0433342
Pa+S	0.0241907
Z+S	0.097617
P+S	0.0471804
R+S	0.0134316
