# Supplementary material for: Design principles to assemble drug combinations for effective tuberculosis therapy using interpretable pairwise drug response measurements
Source: Cell Rep Med. 2022 Sep 8;3(9):100737. doi: 10.1016/j.xcrm.2022.100737 (PMC9512659; doi:10.1016/j.xcrm.2022.100737)
Supplement: Data S6. Original code for generating figures and tables, related to Figures 2-5, S2-S7, and Data S1, S3-S5 [file mmc7.zip › Data S6/Figure S5/FigureS5C.xlsx]

## Sheet: Sheet1
Drug	Log2FIC50_dormancy_Constant
B+C	-0.281087
B+E	1.04029
B+H	0.646444
B+L	0.344468
B+M	0.814308
B+Pa	-0.340827
B+Z	-1.06225
B+P	0.548903
B+R	0.233635
C+E	-0.136418
C+H	-0.176054
C+L	1.66536
C+M	0.299202
C+Pa	-0.212966
C+Z	-0.721566
C+P	0.120931
C+R	0.199831
E+H	-0.0762385
E+L	0.652791
E+M	0.35215
E+Pa	0.384781
E+Z	-0.133599
E+P	0.280471
E+R	-0.0202191
H+L	1.45206
H+M	0.000113106
H+Pa	0.184682
H+Z	-0.543256
H+P	0.188461
H+R	-0.18062
L+M	0.86859
L+Pa	0.739509
L+Z	0.507154
L+P	0.552434
L+R	0.504915
M+Pa	0.568226
M+Z	-0.472828
M+P	0.269191
M+R	0.512952
Pa+Z	-0.573881
Pa+P	0.526788
Pa+R	0.229891
Z+P	-0.609445
Z+R	-0.268412
P+R	0.0837426
B+Sq	1.23946
C+Sq	-1.61363
E+Sq	-0.600716
Z+Sq
R+Sq	-1.5137
H+Sq	-0.419604
B+S	-0.352603
C+S	-0.185456
E+S	0.44995
H+S	0.24302
M+S	0.0759085
Pa+S	-0.376283
Z+S
P+S	-0.541214
R+S	-0.574907
