# Supplementary material for: Design principles to assemble drug combinations for effective tuberculosis therapy using interpretable pairwise drug response measurements
Source: Cell Rep Med. 2022 Sep 8;3(9):100737. doi: 10.1016/j.xcrm.2022.100737 (PMC9512659; doi:10.1016/j.xcrm.2022.100737)
Supplement: Data S6. Original code for generating figures and tables, related to Figures 2-5, S2-S7, and Data S1, S3-S5 [file mmc7.zip › Data S6/Figure S5/FigureS5A.xlsx]

## Sheet: Sheet1
Drug	Log2FIC50_Butyrate_Constant
B+C	-0.498471
B+E	0.277417
B+H	0.532758
B+L	0.413035
B+M	0.815949
B+Pa	0.760299
B+Z	0.0330154
B+P	0.484539
B+R	0.392878
C+E	0.311458
C+H	0.42536
C+L	0.573275
C+M	0.486304
C+Pa	0.463548
C+Z	-0.639164
C+P	0.360127
C+R	0.216326
E+H	0.508906
E+L	0.491593
E+M	0.483241
E+Pa	0.254344
E+Z	0.466138
E+P	0.244232
E+R	0.143707
H+L	0.753969
H+M	0.0921405
H+Pa	0.776384
H+Z	-0.140526
H+P	0.470879
H+R	0.279109
L+M	0.397158
L+Pa	0.595395
L+Z	-0.210629
L+P	0.227231
L+R	0.117462
M+Pa	0.526161
M+Z	0.243894
M+P	0.554684
M+R	0.528225
Pa+Z	-0.239913
Pa+P	0.306651
Pa+R	0.188817
Z+P	0.37138
Z+R	0.347396
P+R	0.0384953
B+Sq	0.850275
C+Sq	-0.227033
E+Sq	0.613718
Z+Sq	0.355748
R+Sq	0.188356
H+Sq	0.349591
B+S	2.20601
C+S	-1.04911
E+S	0.935567
H+S	0.357334
M+S	2.17966
Pa+S	1.07393
Z+S	0.557204
P+S	0.128724
R+S	-0.239089
