# Supplementary material for: Design principles to assemble drug combinations for effective tuberculosis therapy using interpretable pairwise drug response measurements
Source: Cell Rep Med. 2022 Sep 8;3(9):100737. doi: 10.1016/j.xcrm.2022.100737 (PMC9512659; doi:10.1016/j.xcrm.2022.100737)
Supplement: Data S6. Original code for generating figures and tables, related to Figures 2-5, S2-S7, and Data S1, S3-S5 [file mmc7.zip › Data S6/Figure S5/FigureS5F.xlsx]

## Sheet: Sheet1
Drug	GRinf_cholesterol_Constant
B+C	-0.412995
B+E	-0.857762
B+H	-0.490128
B+L	-0.870428
B+M	-0.699341
B+Pa	-0.182798
B+Z	-0.543445
B+P	-0.659297
B+R	-0.638967
C+E	-0.665939
C+H	-0.856408
C+L	-0.535895
C+M	-0.922363
C+Pa	-0.208195
C+Z	-0.474646
C+P	-0.716963
C+R	-0.497013
E+H	-0.309615
E+L	-0.702494
E+M	-0.404317
E+Pa	-0.158955
E+Z	-0.204074
E+P	-0.482094
E+R	-0.413811
H+L	-0.370506
H+M	-0.524271
H+Pa	-0.127357
H+Z	-0.321744
H+P	-0.348321
H+R	-0.248549
L+M	-0.54624
L+Pa	-0.113867
L+Z	-0.407331
L+P	-0.498559
L+R	-0.295267
M+Pa	-0.4036
M+Z	-0.313904
M+P	-0.241808
M+R	-0.0792767
Pa+Z	-0.169436
Pa+P	-0.247172
Pa+R	-0.211375
Z+P	-0.246003
Z+R	-0.176597
P+R	-0.231247
B+Sq	-0.847393
C+Sq	-0.966076
E+Sq	-0.94937
Z+Sq	-0.85205
R+Sq	-0.904942
H+Sq	-0.997472
B+S	-1
C+S	-0.741173
E+S	-1
H+S	-0.830329
M+S	-0.886266
Pa+S	-0.416662
Z+S	-0.784983
P+S	-0.999995
R+S	-0.878216
