# Supplementary material for: Design principles to assemble drug combinations for effective tuberculosis therapy using interpretable pairwise drug response measurements
Source: Cell Rep Med. 2022 Sep 8;3(9):100737. doi: 10.1016/j.xcrm.2022.100737 (PMC9512659; doi:10.1016/j.xcrm.2022.100737)
Supplement: Data S6. Original code for generating figures and tables, related to Figures 2-5, S2-S7, and Data S1, S3-S5 [file mmc7.zip › Data S6/Figure S3/FigureS3I.R]

# 

rm(list=ls())
# working directory
wd <- "~/Documents/pairwisework/projects/paper script preparation/Sup/Figure S3"
setwd(wd) # set working directory

#libraries
library(readxl)
library(tidyverse)
library(ggpubr)
library(ggExtra)
library(gridExtra)

# outcome
outcome <- "BPaL"
# performance values
perf_val <- "AUC_Training"

# read data in
data1 <-read_excel(paste(wd,"FigureS3H_I_data.xlsx",sep="/") )

conds_sub <- c("b","d","h")

# reshape data
dat <- data1 %>% 
  mutate(CondSub = CondSub %>% str_remove("CondSub_"))%>%
  mutate(CondNumb = str_count(CondSub,"[a-z]")) %>%  # count number of conditions
  mutate(HasCond = apply(sapply(X = conds_sub, FUN = grepl, CondSub), MARGIN =  1, FUN = all)) # detect if model has all the conditions

d_4_s <-dat %>%
  filter(CondNumb >=3) 

# plot
g2 <- ggdensity(d_4_s,fill="HasCond",x="AUC_Training",color="HasCond",rug=TRUE,title = paste("Conditions:",paste(conds_sub,collapse = "+")))

# save
pdf(paste(wd,"FigureS3I.pdf",sep="/"))
print(g2)
dev.off()
