# Supplementary material for: Design principles to assemble drug combinations for effective tuberculosis therapy using interpretable pairwise drug response measurements
Source: Cell Rep Med. 2022 Sep 8;3(9):100737. doi: 10.1016/j.xcrm.2022.100737 (PMC9512659; doi:10.1016/j.xcrm.2022.100737)
Supplement: Data S6. Original code for generating figures and tables, related to Figures 2-5, S2-S7, and Data S1, S3-S5 [file mmc7.zip › Data S6/Figure S3/FigureS3G_SOC_ROC_PR.R]

## script to produce ROC and PR plots
# SOC Score 1 = Class +C1, Score -1 = Class -C1

rm(list=ls())
# set working directory (wd) to location of script and input files
wd2 <- "~/Documents/pairwisework/projects/paper script preparation/Sup/Figure S3"
setwd(wd2)  

library(tidyverse)
library(readxl)
library(openxlsx)
library(mlr)

# data reshaping function
plot_data_reshape <- function(All_pred,combo_info,classes,new_drugs){
  # change `combo class` bei either new drug or high-order uses passed "new_drug" variable info to search
  combo_info <- combo_info %>% 
    mutate(`combo class2` = `combo class`)%>%
    mutate(`combo class` = case_when(map(combo_info %>% 
                                           pull(Drug),str_detect,new_drugs) %>% map_lgl(any) ~ "new drug",
                                     TRUE~"higher-order"))
  # reshape for sokolov style plotting
  data4plot <- All_pred$data %>% 
    mutate(Drug = combo_info %>% 
             pull(Drug)) %>% 
    as_tibble %>%
    mutate(Class=case_when(truth == as.numeric(classes["Score",1])~classes["Class",1],
                           TRUE~classes["Class",2])) %>% # assumes 2 classes
    mutate(`combo class` = combo_info %>% 
             pull(`combo class`))%>%
    mutate(Dataset=as.factor("Test")%>% fct_expand("Train")%>% fct_rev)
  
  # calculate tpr, fpr ,precision
  RC <- data4plot %>% arrange(desc(prob.1)) %>% 
    mutate(tpr = cumsum(Class==classes["Class",classes["PosNeg",]=="pos"])/sum(Class==classes["Class",classes["PosNeg",]=="pos"]), # sensitiity, recall # assumes positive class is second
           fpr = cumsum(Class==classes["Class",classes["PosNeg",]=="neg"])/sum(Class==classes["Class",classes["PosNeg",]=="neg"]), #1-tnr or 1-specificity # # assumes negagive class is listed first
           prec = cumsum(Class==classes["Class",classes["PosNeg",]=="pos"])/(1:length(Class))) # precision
  ## An extra point at (0,0)
  # RC2 <- data_frame( tpr = 0, fpr = 0, prec=1 ) %>% bind_rows( RC )
  RC
}
# plotting function
perf_plot_fun<-function(condition,data_tr_ROC, data_te, data_tr_PR, noskill_tpr,col_pal){
  
  plot_subtitle <- paste0(condition," in vitro model")
  
  ## Define the color palette - manual
  g_pal <- col_pal
  data_shape <- c(`higher-order`=24,`new drug`=23)
  
  # ## ROC plot ## #
  # plot title
  plot_ROC_title="ROC plot"
  
  p_ROC <- ggplot( data_te, aes(x = fpr, y = tpr) ) + theme_classic()
  
  # plot training fold ROC curves
  p_ROC_wTraining <- p_ROC #+ geom_path(aes(group=iter,colour=iter),data = data_tr_ROC,size=0.5) +
  # scale_colour_grey(start = 0.55, end = 0.95)
  # plot test data ROC curve
  p2_ROC_wTraining <-  p_ROC_wTraining +
    geom_abline(slope=1, linetype="dashed") +
    geom_line(color="black", size=1.2 ) +
    xlim( c(0,1) ) + ylim( c(0,1) ) + coord_fixed() +
    geom_point( aes(fill=Class),shape=24, size=5,stroke=0) + 
    # scale_shape_manual(values = data_shape)+ 
    scale_fill_manual(values = g_pal)+
    labs(title =plot_ROC_title, subtitle = plot_subtitle, #, caption = plot_caption,
         y = "true positive rate",x ="false positive rate") +
    theme(plot.title = element_text(hjust = 0.5,size = 12),
          plot.subtitle= element_text(hjust = 0.5,size = 8),
          plot.caption = element_text(hjust = 0,size = 4,face="italic"),
          text = element_text(size=18,face="bold"),
          panel.border = element_rect(fill = NA,size=2))+
    guides(fill = guide_legend(override.aes=list(shape=21,color="black")),
           shape = guide_legend(override.aes = list(linetype = c(1,1),stroke=0.5)))
  
  # add test data AUC onto plot
  p2_ROC_wTraining <- p2_ROC_wTraining +
    geom_text(x=Inf,y=-Inf,label = paste("test AUC =",round(AUC,2)), 
              vjust = -1.1,hjust = 1.1, fontface = "bold", color="black",size=6 )
  
  # ## PR plot ## # 
  p_PR <- ggplot( data_te %>% arrange(desc(prec)) , aes(x = tpr, y = prec) ) + theme_classic()
  # plot labels and titles
  plot_PR_title="PR plot"
  # plot training data
  p_PR_wTraining <- p_PR #+ geom_path(aes(group=iter,colour=iter),data = data_tr_PR,size=0.5) +
  # scale_colour_grey(start = 0.55, end = 0.95)
  # plot test data
  p2_PR_wTraining <- p_PR_wTraining +
    geom_line(color="black", size=1.2 ) +
    xlim( c(0,1) ) + ylim( c(0,1) ) + coord_fixed() +
    geom_point( aes(fill=Class),shape=24, size=5,stroke=0) + 
    # scale_shape_manual(values = data_shape)+ 
    scale_fill_manual(values = g_pal)+
    labs(title =plot_ROC_title, subtitle = plot_subtitle, #caption = plot_caption,
         y = "precision",x ="recall") +
    theme(plot.title = element_text(hjust = 0.5,size = 12),
          plot.subtitle= element_text(hjust = 0.5,size = 8),
          plot.caption = element_text(hjust = 0,size = 4,face="italic"),
          text = element_text(size=18,face="bold"),
          panel.border = element_rect(fill = NA,size=2))+
    guides(fill = guide_legend(override.aes=list(shape=21)),
           shape = guide_legend(override.aes = list(linetype = c(1,1),stroke=0.5)))
  
  # add no skill line
  p2_PR_wTraining <- p2_PR_wTraining +
    geom_hline(yintercept=noskill_tpr,linetype='dashed')
  # add performance text
  p2_PR_wTraining <- p2_PR_wTraining +
    geom_text(x=Inf,y=-Inf,
              label = paste("test F1 =",round(All_pred_F1,2)), 
              vjust = -1.1,hjust = 1.1, fontface = "bold", color="black",size=6 )
  
  # combine ROC and PR for output
  p_ROC_PR <- list(p2_ROC_wTraining,p2_PR_wTraining)
}

#load ML modeling results
select_model <- "bdh"
input_workspace <- "SOC_modeling_workspace.Rdata"
load(paste(wd2,input_workspace,sep="/"))

# lables for classes
class_labels <- c("-C1","+C1")

#select condition subset model
cond_sub <- paste0("CondSub_",select_model)

#select variables for the model 
All_data <- Xproj_list[[cond_sub]] # combined train and test data
combo_info <- All_data %>% filter(Dataset=="Test")%>% select(Drug,`combo class`) 
mod_class_cv <- mod_cv_list[[cond_sub]]
All_pred <- pred_list[[cond_sub]]
AUC <- AUCandF1_list[[cond_sub]][1] # test data AUC

# includes variables: 
#mod_class_cv - individual fold cross validation performance 

# for individual fold training plots
df_ThreshVsPerf_indiv = generateThreshVsPerfData(mod_class_cv, measures = list(fpr, tpr,ppv),aggregate = FALSE)
train_ROC = df_ThreshVsPerf_indiv$data %>% select(tpr,fpr,iter) %>% 
  mutate(iter = as.factor(iter))
train_PR = df_ThreshVsPerf_indiv$data %>% select(ppv,tpr,iter)%>% dplyr::rename(prec=ppv) %>% 
  mutate(iter = as.factor(iter))

# no skill model calculations - 
tr_classes<-mod_class_cv[[1]]$task.desc$class.distribution
noskill_tpr<-as.numeric(tr_classes)[2]/sum(as.numeric(tr_classes))
noskill_PRAUC <-1-noskill_tpr

# test prediction performance calculations
All_pred_ROCmeas <- calculateROCMeasures(All_pred)
All_pred_tpr <-All_pred_ROCmeas$measures$tpr
All_pred_ppv <- All_pred_ROCmeas$measures$ppv
All_pred_F1 <- (2*All_pred_tpr*All_pred_ppv)/(All_pred_tpr+All_pred_ppv)

# reshape test threshold vs performance data for plotting
# define data frame with class info and which classes are pos/neg
classes<-data.frame(cbind(c("Score","Class","PosNeg"),
                          rbind(c(-1,1),class_labels,c("neg","pos"))),row.names = 1)
new_drugs <- c("SQ1","SUT","DEL") # define what are "new" drugs"
data_4_plot <- plot_data_reshape(All_pred,combo_info,classes,new_drugs)

# call plotting function
# -C1(red) is "#D55E00"
# +C1/ is "#0072B2"
# +C2 is "#009E73"
# -C2 is "#E69F00"
col_pal <- c("-C1"="#D55E00", "+C1"="#0072B2","-C2"="#E69F00","+C2"="#009E73")
p_ROC_PR <-perf_plot_fun(select_model,train_ROC,data_4_plot,train_PR,noskill_tpr,col_pal)

# save as PDF (transparency supported)
# ROC plot
pdf(paste(wd2,"FigureS3G_SOC_ROC.pdf",sep="/"))
print(p_ROC_PR[[1]])
dev.off()
# PR plot
pdf(paste(wd2,"FigureS3G_SOC_PR.pdf",sep="/"))
print(p_ROC_PR[[2]])
dev.off()
