# Supplementary material for: Design principles to assemble drug combinations for effective tuberculosis therapy using interpretable pairwise drug response measurements
Source: Cell Rep Med. 2022 Sep 8;3(9):100737. doi: 10.1016/j.xcrm.2022.100737 (PMC9512659; doi:10.1016/j.xcrm.2022.100737)
Supplement: Data S6. Original code for generating figures and tables, related to Figures 2-5, S2-S7, and Data S1, S3-S5 [file mmc7.zip › Data S6/Figure S3/FigureS3A_BPaL.xlsx]

## Sheet: Sheet 1
TASK.ID	LEARNER.ID	AUC
CondSub_a	classif.randomForestSRC	0.788889
CondSub_ab	classif.randomForestSRC	0.894444
CondSub_abc	classif.randomForestSRC	0.888889
CondSub_abcd	classif.randomForestSRC	0.922222
CondSub_abcdh	classif.randomForestSRC	0.961111
CondSub_abcdhs	classif.randomForestSRC	0.838889
CondSub_abcdhsv	classif.randomForestSRC	0.827778
CondSub_abcdhv	classif.randomForestSRC	0.833333
CondSub_abcds	classif.randomForestSRC	0.816667
CondSub_abcdsv	classif.randomForestSRC	0.9
CondSub_abcdv	classif.randomForestSRC	0.933333
CondSub_abch	classif.randomForestSRC	0.927778
CondSub_abchs	classif.randomForestSRC	0.927778
CondSub_abchsv	classif.randomForestSRC	0.961111
CondSub_abchv	classif.randomForestSRC	0.911111
CondSub_abcs	classif.randomForestSRC	0.877778
CondSub_abcsv	classif.randomForestSRC	0.927778
CondSub_abcv	classif.randomForestSRC	0.866667
CondSub_abd	classif.randomForestSRC	0.863889
CondSub_abdh	classif.randomForestSRC	0.894444
CondSub_abdhs	classif.randomForestSRC	0.933333
CondSub_abdhsv	classif.randomForestSRC	0.933333
CondSub_abdhv	classif.randomForestSRC	0.916667
CondSub_abds	classif.randomForestSRC	0.838889
CondSub_abdsv	classif.randomForestSRC	0.95
CondSub_abdv	classif.randomForestSRC	0.833333
CondSub_abh	classif.randomForestSRC	0.905556
CondSub_abhs	classif.randomForestSRC	0.855556
CondSub_abhsv	classif.randomForestSRC	0.863889
CondSub_abhv	classif.randomForestSRC	0.894444
CondSub_abs	classif.randomForestSRC	0.85
CondSub_absv	classif.randomForestSRC	0.894444
CondSub_abv	classif.randomForestSRC	0.872222
CondSub_ac	classif.randomForestSRC	0.744444
CondSub_acd	classif.randomForestSRC	0.927778
CondSub_acdh	classif.randomForestSRC	0.888889
CondSub_acdhs	classif.randomForestSRC	0.85
CondSub_acdhsv	classif.randomForestSRC	0.813889
CondSub_acdhv	classif.randomForestSRC	0.861111
CondSub_acds	classif.randomForestSRC	0.788889
CondSub_acdsv	classif.randomForestSRC	0.813889
CondSub_acdv	classif.randomForestSRC	0.833333
CondSub_ach	classif.randomForestSRC	0.844444
CondSub_achs	classif.randomForestSRC	0.872222
CondSub_achsv	classif.randomForestSRC	0.855556
CondSub_achv	classif.randomForestSRC	0.772222
CondSub_acs	classif.randomForestSRC	0.877778
CondSub_acsv	classif.randomForestSRC	0.838889
CondSub_acv	classif.randomForestSRC	0.822222
CondSub_ad	classif.randomForestSRC	0.855556
CondSub_adh	classif.randomForestSRC	0.938889
CondSub_adhs	classif.randomForestSRC	0.911111
CondSub_adhsv	classif.randomForestSRC	0.894444
CondSub_adhv	classif.randomForestSRC	0.872222
CondSub_ads	classif.randomForestSRC	0.877778
CondSub_adsv	classif.randomForestSRC	0.858333
CondSub_adv	classif.randomForestSRC	0.872222
CondSub_ah	classif.randomForestSRC	0.733333
CondSub_ahs	classif.randomForestSRC	0.877778
CondSub_ahsv	classif.randomForestSRC	0.922222
CondSub_ahv	classif.randomForestSRC	0.85
CondSub_as	classif.randomForestSRC	0.916667
CondSub_asv	classif.randomForestSRC	0.827778
CondSub_av	classif.randomForestSRC	0.861111
CondSub_b	classif.randomForestSRC	0.888889
CondSub_bc	classif.randomForestSRC	0.894444
CondSub_bcd	classif.randomForestSRC	0.872222
CondSub_bcdh	classif.randomForestSRC	0.866667
CondSub_bcdhs	classif.randomForestSRC	0.872222
CondSub_bcdhsv	classif.randomForestSRC	0.877778
CondSub_bcdhv	classif.randomForestSRC	0.944444
CondSub_bcds	classif.randomForestSRC	0.844444
CondSub_bcdsv	classif.randomForestSRC	0.897222
CondSub_bcdv	classif.randomForestSRC	0.833333
CondSub_bch	classif.randomForestSRC	0.916667
CondSub_bchs	classif.randomForestSRC	0.911111
CondSub_bchsv	classif.randomForestSRC	0.922222
CondSub_bchv	classif.randomForestSRC	0.961111
CondSub_bcs	classif.randomForestSRC	0.872222
CondSub_bcsv	classif.randomForestSRC	0.944444
CondSub_bcv	classif.randomForestSRC	0.838889
CondSub_bd	classif.randomForestSRC	0.894444
CondSub_bdh	classif.randomForestSRC	0.916667
CondSub_bdhs	classif.randomForestSRC	0.902778
CondSub_bdhsv	classif.randomForestSRC	0.888889
CondSub_bdhv	classif.randomForestSRC	0.9
CondSub_bds	classif.randomForestSRC	0.938889
CondSub_bdsv	classif.randomForestSRC	0.894444
CondSub_bdv	classif.randomForestSRC	0.883333
CondSub_bh	classif.randomForestSRC	0.894444
CondSub_bhs	classif.randomForestSRC	0.883333
CondSub_bhsv	classif.randomForestSRC	0.863889
CondSub_bhv	classif.randomForestSRC	0.888889
CondSub_bs	classif.randomForestSRC	0.930556
CondSub_bsv	classif.randomForestSRC	0.944444
CondSub_bv	classif.randomForestSRC	0.927778
CondSub_c	classif.randomForestSRC	0.855556
CondSub_cd	classif.randomForestSRC	0.927778
CondSub_cdh	classif.randomForestSRC	0.894444
CondSub_cdhs	classif.randomForestSRC	0.861111
CondSub_cdhsv	classif.randomForestSRC	0.861111
CondSub_cdhv	classif.randomForestSRC	0.911111
CondSub_cds	classif.randomForestSRC	0.844444
CondSub_cdsv	classif.randomForestSRC	0.916667
CondSub_cdv	classif.randomForestSRC	0.911111
CondSub_ch	classif.randomForestSRC	0.833333
CondSub_chs	classif.randomForestSRC	0.911111
CondSub_chsv	classif.randomForestSRC	0.872222
CondSub_chv	classif.randomForestSRC	0.794444
CondSub_cs	classif.randomForestSRC	0.911111
CondSub_csv	classif.randomForestSRC	0.844444
CondSub_cv	classif.randomForestSRC	0.811111
CondSub_d	classif.randomForestSRC	0.902778
CondSub_dh	classif.randomForestSRC	0.833333
CondSub_dhs	classif.randomForestSRC	0.938889
CondSub_dhsv	classif.randomForestSRC	0.933333
CondSub_dhv	classif.randomForestSRC	0.855556
CondSub_ds	classif.randomForestSRC	0.966667
CondSub_dsv	classif.randomForestSRC	0.855556
CondSub_dv	classif.randomForestSRC	0.9
CondSub_h	classif.randomForestSRC	0.811111
CondSub_hs	classif.randomForestSRC	0.872222
CondSub_hsv	classif.randomForestSRC	0.852778
CondSub_hv	classif.randomForestSRC	0.855556
CondSub_s	classif.randomForestSRC	0.888889
CondSub_sv	classif.randomForestSRC	0.85
CondSub_v	classif.randomForestSRC	0.888889
