# Supplementary material for: Design principles to assemble drug combinations for effective tuberculosis therapy using interpretable pairwise drug response measurements
Source: Cell Rep Med. 2022 Sep 8;3(9):100737. doi: 10.1016/j.xcrm.2022.100737 (PMC9512659; doi:10.1016/j.xcrm.2022.100737)
Supplement: Data S6. Original code for generating figures and tables, related to Figures 2-5, S2-S7, and Data S1, S3-S5 [file mmc7.zip › Data S6/Figure S3/FigureS3A.R]

# scatter plot of multiple sub condition model performances from two outcome model types and plots as scatter

rm(list=ls())
# working directory
wd <- "~/Documents/pairwisework/projects/paper script preparation/Sup/Figure S3"
setwd(wd) # set working directory

# libraries
library(here)
library(tidyverse)
library(readxl)
library(openxlsx)
library(ggpubr)
library(ggrepel)

# load data for predictions
# outcome for prediction 1
outcome_1 <- "SOC"
perf_1 <- read_excel(paste(wd,"FigureS3A_SOC.xlsx",sep="/")) # SOC
# outcome for prediction 1
outcome_2 <- "BPaL"
perf_2 <- read_excel(paste(wd,"FigureS3A_BPaL.xlsx",sep="/")) # BPaL 

# append outcome to score and rename probablities
# right now these are hard coded but could be made dynamic
match_col <- c("TASK.ID") # columns for matching between predictions
perf_val <- "AUC" # columns to keep and append with outcome 
outcome_1rename <- paste(outcome_1,perf_val,sep="_") #
outcome_2rename <- paste(outcome_2,perf_val,sep="_") #

#select columns and combined
perf_1 <- perf_1 %>% select(!!c(match_col,perf_val))
perf_2 <- perf_2 %>% select(!!c(match_col,perf_val))
perf_12 <- left_join(perf_1,perf_2,by=c(match_col))

# rename CondSub and remove CondSub and add 
perf_12 <- perf_12 %>% 
  rename(CondSub = !!sym(match_col)) %>% 
  mutate(CondSub = str_remove(CondSub,"CondSub_")) %>%
  mutate(CondNumb = str_count(CondSub))

# rename columns (lazy way, could do more elegantly)
names(perf_12)[str_detect(names(perf_12),".x")]<- outcome_1rename
names(perf_12)[str_detect(names(perf_12),".y")]<- outcome_2rename

# graph
perf_data_plot <- perf_12
p_s<- ggplot(perf_data_plot,aes(x=!!sym(outcome_1rename),
                   y=!!sym(outcome_2rename),
                   color= as.factor(CondNumb), 
                   label=CondSub))+
  geom_point(size=2,alpha=0.75) +
  geom_hline(yintercept = 0.9,linetype="dashed")+
  geom_vline(xintercept = 0.9,linetype="dashed")+
  theme_classic()+
  geom_text_repel(color="black")+
  theme(legend.position = "none") + 
  facet_wrap(vars(CondNumb))

# save
pdf(paste(wd,"FigureS3A.pdf",sep="/"))
print(p_s)
dev.off()
