# Supplementary material for: Design principles to assemble drug combinations for effective tuberculosis therapy using interpretable pairwise drug response measurements
Source: Cell Rep Med. 2022 Sep 8;3(9):100737. doi: 10.1016/j.xcrm.2022.100737 (PMC9512659; doi:10.1016/j.xcrm.2022.100737)
Supplement: Data S6. Original code for generating figures and tables, related to Figures 2-5, S2-S7, and Data S1, S3-S5 [file mmc7.zip › Data S6/Figure S3/FigureS3H.R]

# script to compare the training performance means of models with and without L condition 
# can be adapted to any comparison
# uses combined training testing performance table

rm(list=ls())
# working directory
wd <- "~/Documents/pairwisework/projects/paper script preparation/Sup/Figure S3"
setwd(wd) # set working directory

#libraries
library(readxl)
library(tidyverse)
library(ggpubr)
library(ggExtra)
library(gridExtra)

# outcome
outcome <- "BPaL"
# performance values
perf_val <- "AUC_Training"

# read data in
data1 <-read_excel(paste(wd,"FigureS3H_I_data.xlsx",sep="/") )

#plot function
plot_fun <-function(data1,cond){
dat <- data1 %>% 
  mutate(CondSub = CondSub %>% str_remove("CondSub_")) %>% # remove CondSub from condition name
  # mutate(L_subset = CondSub %>% str_detect("h")) %>% # does condition contain L or not
  mutate(CondNumb = str_count(CondSub,"[a-z]")) %>%  # count number of conditions
  # filter(CondNumb ==2 | CondNumb ==3) %>% # subset by condition number
  mutate(wCond = case_when(str_detect(CondSub,cond)~"wCond",TRUE~"woCond")) %>%
  mutate(CondSub_woCond = str_remove(CondSub,cond))

# single condigion
cond_perf <- data1 %>% 
  mutate(CondSub = CondSub %>% str_remove("CondSub_")) %>% filter(CondSub == !!cond)

# widen data to prep for plotting
dat_wide <- pivot_wider(dat,id_cols = CondSub_woCond,names_from = wCond,values_from = !!sym(perf_val))%>%
  mutate(wCondImprove = case_when(wCond-woCond>0~"Improve",
                                  wCond-woCond<0~"Worsen",
                                  is.na(wCond-woCond)~"NA",
                                  TRUE~"Indifferent")) %>%
  drop_na() %>% # remove "NA" rows
  mutate(wCondImprove = as.factor(wCondImprove))

# sumarize the performance improvement 
data_wide_sum <- dat_wide %>% 
  group_by(wCondImprove) %>%
  summarize(n = n())  %>%
  mutate(freq = round(n / sum(n), 2)) 

# plot
p_s <- ggscatter(dat_wide,x="woCond",y="wCond",xlim=c(0.65,1),ylim=c(0.65,1),
                 # label="CondSub_woCond",  repel = TRUE, # label condition subsets
                 # title = "Model subsets training performance with and without condition",
                 subtitle = paste("Condition:",cond,". ",perf_val,"=",round(cond_perf[perf_val],2)),
                 color = "wCondImprove", shape = "wCondImprove", size = 2, # Points color, shape and size
                 palette = c("Improve"="blue","Indifferent"="grey","Worsen"="red"),
                 # add = "reg.line",  # Add regressin line
                 # add.params = list(color = "blue", fill = "lightgray"), # Customize reg. line
                 # conf.int = TRUE, # Add confidence interval
                 # cor.coef = TRUE, # Add correlation coefficient. see ?stat_cor
                 # cor.coeff.args = list(method = "pearson", label.x = 0.65, label.sep = "\n")
) + 
  geom_hline(yintercept = pull(cond_perf,perf_val)) + # reference line for single condition performance
  geom_abline(intercept = 0, slope = 1,color="black",linetype="dashed") + # diagonal line of identity
  annotate("text", x = c(0.7,0.8), y = c(0.8,0.7), 
           color=c("blue","red"),
           size = c(7,7),
           label = c(paste("Improve",":\n",paste0(as.character(select(filter(data_wide_sum,wCondImprove=="Improve"),freq)*100),"%")),
                     paste("Worsen",":\n",paste0(as.character(select(filter(data_wide_sum,wCondImprove=="Worsen"),freq)*100),"%")))) # add performance change %
p_s  + theme(aspect.ratio = 1) +
  font("xy.text", size = 20)
}
# save function
save_fun <- function(dat,cond){
  p<-plot_fun(dat,cond)
  # save
  pdf(paste(wd,paste0("FigureS3H_PerfImprov_wCond_",cond,".pdf"),sep="/"))
  print(p)
  dev.off()
}

# condition to interogate
conds<-c("a","b","c","d","h","s","v")

# call plot function and save each one
plot_list <- map(conds,function(x)  save_fun(data1,x))
