# Supplementary material for: Design principles to assemble drug combinations for effective tuberculosis therapy using interpretable pairwise drug response measurements
Source: Cell Rep Med. 2022 Sep 8;3(9):100737. doi: 10.1016/j.xcrm.2022.100737 (PMC9512659; doi:10.1016/j.xcrm.2022.100737)
Supplement: Data S6. Original code for generating figures and tables, related to Figures 2-5, S2-S7, and Data S1, S3-S5 [file mmc7.zip › Data S6/Figure S4/FigureS4H.R]

rm(list=ls())
# working directory
wd <- "~/Documents/pairwisework/projects/paper script preparation/Sup/Figure S4"
setwd(wd) # set working directory

library(here)
library(readxl)
library(openxlsx)
library(tidyverse)
library(rpart.plot)
# plotting packages
library(ggpubr)
library(ggExtra)
library(ggrepel)

# Load training data the data and get drug names
outcome_classes <- c("+C2","-C2") # for BPaL c("+C1","-C1") # for SOC

# box colors
box_col <- c("#E69F00","#009E73") # this is for +C2/-C2

fname<-"FigureS4H_data"
test_file <- "All_Data" # data for predictions

# read in training/test data for DT modeling
X_input <- read_excel(paste(wd,paste0(fname,".xlsx"),sep="/")) 
X_input <- X_input %>% 
  mutate(Classif = case_when(Score==1~outcome_classes[1],TRUE~outcome_classes[2])%>%factor)# make variable that is the classification and rename from Score to classification

# training and test data
Xtr_input <- X_input %>% filter(Dataset %in% "Training")
Xte_input <- X_input %>% filter(Dataset %in% "Test") # labeled test data

# input and format test data
#takes in a file with Score column 
candidate_input <- read_excel(paste(wd,paste0(test_file,".xlsx"),sep="/")) 
candidate <- candidate_input %>% 
  filter(is.na(Score)) %>% # filter for only unscored
  mutate(Classif = "candidate") %>% 
  mutate(Dataset="candidate") # add dataset column

Xte_candidate <- bind_rows(Xte_input,candidate)# join the labeled test data and the candidate data

# set up training and test data
Xtr <- Xtr_input %>% select(-c(Drug,NumbDrugs,Dataset,Score)) # remove Drug name and drug number variable
Xte <- Xte_candidate[,colnames(Xtr)] # set up the candidate data with same columns as training data

# # grow a decision tree with parameters
dt_default <- FALSE
dt_minsplit <- 2
dt_minbucket <- 5
dt_cp <- -1
cv <- 10
loss_mat <- matrix(c(0,1,5,0),byrow=TRUE,nrow=2)
if(dt_default){
  mod <- rpart(formula = Classif~.,method="class", data=Xtr,xval=cv,cp = dt_cp) # grow a full tree
  dt_parm <-"default"
} else{
  dt_parm <- paste(c("minsplit","minbucket","full","cv"),c(dt_minsplit,dt_minbucket,dt_cp,cv),sep="",collapse="_")
  mod <- rpart(Classif~.,method="class", data=Xtr,
               minsplit = dt_minsplit,
               minbucket = dt_minbucket,
               cp = dt_cp,# makes sure tree grows fully
               xval=cv) # cross validation runs
}

# variable importance
var.imp <- mod$variable.importance

sel_combos <- c("E+H+Z+R","H+Z+R","B+L+Pa","B+M+Pa+Z",
                "H+M+Z+R","E+M+Z+R","E+H+Z+P","H+M+Z+P")
sel_combos_short <- c("HRZE","HRZ","BPaL","BPaMZ",
                      "HRZM","MRZE","HPZE","HPZM")
sel_combos2 <- bind_cols(Drug = sel_combos,short.name = sel_combos_short)

# data for plotting including labels
X_4_plot <- Xtr_input %>% 
  bind_rows(Xte_candidate[,colnames(X_input)]) %>%
  select(where(~!all(is.na(.x)))) %>%
  mutate(Dataset= as.factor(Dataset) %>% fct_relevel(c("Training","Test","candidate"))) %>%
  left_join(sel_combos2,by="Drug") %>% 
  mutate(marker = Classif) 

# rules for the decision boundaries in the DT model
rules <- rpart.rules(mod) # rules
right.node <- as.data.frame(rules[nrow(rules),])[,c(3,5,7,9)] # right most node = "best positive'
# use these rules pieces to set the dotted lines

# jitter values for points to allow seeing overlaps
jitter_val <- X_4_plot %>%
  summarize(min_x = min(!!sym(as.character(right.node[1])),na.rm = T),
            max_x = max(!!sym(as.character(right.node[1])),na.rm = T),
            min_y = min(!!sym(as.character(right.node[3])),na.rm = T),
            max_y = max(!!sym(as.character(right.node[3])),na.rm = T)) %>%
  mutate(jit_x = (max_x-min_x)*0.025) %>%
  mutate(jit_y = (max_y-min_y)*0.025)

# make plot 
p_sj <- 
  ggplot( X_4_plot, 
          aes(!!sym(as.character(right.node[1])),!!sym(as.character(right.node[3]))))+
  theme_classic()+ theme(aspect.ratio=1)+
  annotate("rect", xmin=as.numeric(right.node[2]), xmax=Inf, ymin=-Inf, ymax=Inf, alpha=0.2, fill=box_col[1])+ #neg rect
  annotate("rect", xmin=-Inf, xmax=as.numeric(right.node[2]), ymax=Inf, ymin=as.numeric(right.node[4]), alpha=0.2, fill=box_col[2])+ #pos rect  (top)
  geom_jitter(aes(fill = marker,size = Dataset, shape=Dataset),width=jitter_val$jit_x) +
  scale_color_manual(values=c(box_col,"grey"))+
  scale_fill_manual(values=c(box_col,"grey"))+
  scale_shape_manual(values=c("candidate"=22,"Training"=21,"Test"=24))+
  scale_size_manual(values = c("Test" = 5, "Training" = 5, "candidate"=1.5)) +
  guides(fill = guide_legend(override.aes=list(shape=21))) +
  geom_vline(xintercept = as.numeric(right.node[2]),linetype="dashed") +
  geom_segment(aes(x = -Inf, y = as.numeric(right.node[4]), xend = as.numeric(right.node[2]), yend = as.numeric(right.node[4])),
               linetype="dashed") +
  geom_label_repel(aes(label=short.name,color=marker),force_pull = 0.5,force=100)+
  guides(size = "none")

# facet by dataset type
p_sj_facet <- p_sj +
  facet_wrap(Dataset~.,nrow = 2,ncol = 2) 

# save scatter plot
pdf(file = paste(wd,"FigureS4H.pdf",sep="/"))
print(p_sj_facet)
dev.off()
