# Supplementary material for: Design principles to assemble drug combinations for effective tuberculosis therapy using interpretable pairwise drug response measurements
Source: Cell Rep Med. 2022 Sep 8;3(9):100737. doi: 10.1016/j.xcrm.2022.100737 (PMC9512659; doi:10.1016/j.xcrm.2022.100737)
Supplement: Data S6. Original code for generating figures and tables, related to Figures 2-5, S2-S7, and Data S1, S3-S5 [file mmc7.zip › Data S6/Figure S4/FigureS4H_data.xlsx]

## Sheet: Sheet 1
Drug	NumbDrugs	Dataset	Score	AUC25_a_T_mean	FIC50_d_C_min	GRinf_d_C_min	FIC50_h_T_min	GRinf_h_C_mean
B+L+Pa	3	Training	-1	0.0896021	-0.340827	0.0857955	-0.333628	-0.389031
H+Pa+Z+R	4	Training	-1	0.0715178	-0.573881	0.0578882	0.340988	-0.209176
H+Z+P	3	Training	-1	0.0659671	-0.609445	0.143989	0.53773	-0.305356
B+Pa+Z	3	Training	-1	0.0858449	-1.06225	0.0760038	0.223505	-0.29856
E+H+R	3	Training	-1	0.0539404	-0.18062	0.104074	0.354711	-0.323992
Pa+Z+R	3	Training	-1	0.0651103	-0.573881	0.0578882	0.340988	-0.185803
E+H+Z+P	4	Training	-1	0.0628753	-0.609445	0.143989	0.53773	-0.318642
M+Z+R	3	Training	-1	0.0675569	-0.472828	0.0154223	0.527944	-0.189926
H+M+R	3	Training	-1	0.0649874	-0.18062	0.0563714	0.31361	-0.284032
B+M+Pa	3	Training	-1	0.088902	-0.340827	0.164818	0.457387	-0.42858
M+Pa+R	3	Training	-1	0.0732783	0.229891	0.0563714	0.457387	-0.231417
H+M+Z+R	4	Training	-1	0.0693258	-0.543256	0.0154223	0.31361	-0.27739
H+L+Z+R	4	Training	-1	0.0744873	-0.543256	0.104074	-0.0743994	-0.303332
M+Pa+Z	3	Training	-1	0.0910324	-0.573881	0.0154223	0.340988	-0.295647
M+Pa+Z+R	4	Training	-1	0.0742445	-0.573881	0.0154223	0.340988	-0.225698
H+M+Z	3	Training	-1	0.0761715	-0.543256	0.0154223	0.31361	-0.38664
H+Pa+R	3	Training	-1	0.0651444	-0.18062	0.0578882	0.354711	-0.19576
H+Z+R+Su	4	Training	-1	0.0812953	-0.574907	-0.400648	-0.301569	-0.54007
B+Z+R	3	Training	-1	0.0729462	-1.06225	0.131321	0.223505	-0.453003
B+M+Z+P	4	Training	1	0.0741137	-1.06225	0.0154223	0.223505	-0.450633
B+M+Pa+Z	4	Training	1	0.0853412	-1.06225	0.0154223	0.223505	-0.385421
B+Pa+Z+Su	4	Training	1	0.0937647	-1.06225	-0.400648	-0.680924	-0.516221
B+Z+P	3	Training	1	0.0810015	-1.06225	0.131321	0.223505	-0.482915
M+Z+P	3	Training	1	0.068809	-0.609445	0.0154223	0.527944	-0.267238
B+C+E+Z	4	Training	1	0.0822272	-1.06225	-0.0386395	0.0406367	-0.526477
B+C+Z+P	4	Training	1	0.0904115	-1.06225	-0.0386395	0.0406367	-0.508891
B+C+Pa+Z	4	Training	1	0.095657	-1.06225	-0.0386395	0.0406367	-0.331919
B+L+Pa+Z	4	Training	1	0.0892947	-1.06225	0.0760038	-0.333628	-0.381218
B+C+Z	3	Training	1	0.0959488	-1.06225	-0.0386395	0.0406367	-0.477029
B+C+Pa	3	Test	-1	0.0996633	-0.340827	0.167725	0.0406367	-0.267996
B+C+Z+Sq	4	Test	1	0.0959488	-1.61363	-0.486459	0.0406367	-0.682767
B+C+Z+Su	4	Test	1	0.103058	-1.06225	-0.400648	-0.680924	-0.65954
B+L+Z	3	Test	-1	0.0894521	-1.06225	0.112546	-0.333628	-0.607068
B+M+Z	3	Test	1	0.0755855	-1.06225	0.0154223	0.223505	-0.518897
B+Pa+Su	3	Test	1	0.0898038	-0.376283	0.169128	-0.680924	-0.533154
C+E+H+Z+P	5	Test	-1	0.0745035	-0.721566	-0.0386395	0.196534	-0.462581
C+E+H+Z+R	5	Test	-1	0.0725087	-0.721566	-0.0386395	0.196534	-0.41684
C+H+Z+R	4	Test	-1	0.0801575	-0.721566	-0.0386395	0.196534	-0.429159
E+H+Z+R	4	Test	-1	0.061453	-0.543256	0.104074	0.354711	-0.279065
E+M+Z+R	4	Test	-1	0.0615227	-0.472828	0.0154223	0.527944	-0.26533
H+Z+R	3	Test	-1	0.0685875	-0.543256	0.104074	0.354711	-0.248963
