# Supplementary material for: Design principles to assemble drug combinations for effective tuberculosis therapy using interpretable pairwise drug response measurements
Source: Cell Rep Med. 2022 Sep 8;3(9):100737. doi: 10.1016/j.xcrm.2022.100737 (PMC9512659; doi:10.1016/j.xcrm.2022.100737)
Supplement: Data S6. Original code for generating figures and tables, related to Figures 2-5, S2-S7, and Data S1, S3-S5 [file mmc7.zip › Data S6/Figure S4/FigureS4D_data.xlsx]

## Sheet: Sheet 1
Drug	NumbDrugs	Dataset	Score	FIC50_b_C_min	GRinf_b_C_min	FIC50_d_C_min	GRinf_d_C_min	GRinf_h_C_mean
B+L+Pa	3	Training	-1	0.413035	-0.170087	-0.340827	0.0857955	-0.389031
H+Pa+Z+R	4	Training	-1	-0.239913	-0.0656689	-0.573881	0.0578882	-0.209176
H+Z+P	3	Training	-1	-0.140526	0.0223065	-0.609445	0.143989	-0.305356
B+Pa+Z	3	Training	-1	-0.239913	-0.594609	-1.06225	0.0760038	-0.29856
E+H+R	3	Training	-1	0.143707	-0.096636	-0.18062	0.104074	-0.323992
Pa+Z+R	3	Training	-1	-0.239913	0.00238813	-0.573881	0.0578882	-0.185803
E+H+Z+P	4	Training	-1	-0.140526	-0.096636	-0.609445	0.143989	-0.318642
M+Z+R	3	Training	-1	0.243894	-0.0870723	-0.472828	0.0154223	-0.189926
H+M+R	3	Training	-1	0.0921405	-0.048137	-0.18062	0.0563714	-0.284032
B+M+Pa	3	Training	-1	0.526161	-0.174677	-0.340827	0.164818	-0.42858
M+Pa+R	3	Training	-1	0.188817	-0.0779261	0.229891	0.0563714	-0.231417
H+M+Z+R	4	Training	-1	-0.140526	-0.0870723	-0.543256	0.0154223	-0.27739
H+L+Z+R	4	Training	-1	-0.210629	-0.0416367	-0.543256	0.104074	-0.303332
M+Pa+Z	3	Training	-1	-0.239913	-0.0870723	-0.573881	0.0154223	-0.295647
M+Pa+Z+R	4	Training	-1	-0.239913	-0.0870723	-0.573881	0.0154223	-0.225698
H+M+Z	3	Training	-1	-0.140526	-0.0870723	-0.543256	0.0154223	-0.38664
H+Pa+R	3	Training	-1	0.188817	-0.0656689	-0.18062	0.0578882	-0.19576
H+Z+R+Su	4	Training	-1	-0.239089	-0.0416367	-0.574907	-0.400648	-0.54007
B+Z+R	3	Training	-1	0.0330154	-0.594609	-1.06225	0.131321	-0.453003
B+M+Z+P	4	Training	1	0.0330154	-0.594609	-1.06225	0.0154223	-0.450633
B+M+Pa+Z	4	Training	1	-0.239913	-0.594609	-1.06225	0.0154223	-0.385421
B+Pa+Z+Su	4	Training	1	-0.239913	-0.594609	-1.06225	-0.400648	-0.516221
B+Z+P	3	Training	1	0.0330154	-0.594609	-1.06225	0.131321	-0.482915
M+Z+P	3	Training	1	0.243894	-0.0870723	-0.609445	0.0154223	-0.267238
B+C+E+Z	4	Training	1	-0.639164	-0.594609	-1.06225	-0.0386395	-0.526477
B+C+Z+P	4	Training	1	-0.639164	-0.594609	-1.06225	-0.0386395	-0.508891
B+C+Pa+Z	4	Training	1	-0.639164	-0.594609	-1.06225	-0.0386395	-0.331919
B+L+Pa+Z	4	Training	1	-0.239913	-0.594609	-1.06225	0.0760038	-0.381218
B+C+Z	3	Training	1	-0.639164	-0.594609	-1.06225	-0.0386395	-0.477029
B+C+Pa	3	Test	-1	-0.498471	-0.170087	-0.340827	0.167725	-0.267996
B+C+Z+Sq	4	Test	1	-0.639164	-0.594609	-1.61363	-0.486459	-0.682767
B+C+Z+Su	4	Test	1	-1.04911	-0.594609	-1.06225	-0.400648	-0.65954
B+L+Z	3	Test	-1	-0.210629	-0.594609	-1.06225	0.112546	-0.607068
B+M+Z	3	Test	1	0.0330154	-0.594609	-1.06225	0.0154223	-0.518897
B+Pa+Su	3	Test	1	0.760299	-0.170087	-0.376283	0.169128	-0.533154
C+E+H+Z+P	5	Test	-1	-0.639164	-0.096636	-0.721566	-0.0386395	-0.462581
C+E+H+Z+R	5	Test	-1	-0.639164	-0.096636	-0.721566	-0.0386395	-0.41684
C+H+Z+R	4	Test	-1	-0.639164	-0.0790498	-0.721566	-0.0386395	-0.429159
E+H+Z+R	4	Test	-1	-0.140526	-0.096636	-0.543256	0.104074	-0.279065
E+M+Z+R	4	Test	-1	0.143707	-0.0870723	-0.472828	0.0154223	-0.26533
H+Z+R	3	Test	-1	-0.140526	-0.0416367	-0.543256	0.104074	-0.248963
