# Supplementary material for: Design principles to assemble drug combinations for effective tuberculosis therapy using interpretable pairwise drug response measurements
Source: Cell Rep Med. 2022 Sep 8;3(9):100737. doi: 10.1016/j.xcrm.2022.100737 (PMC9512659; doi:10.1016/j.xcrm.2022.100737)
Supplement: Data S6. Original code for generating figures and tables, related to Figures 2-5, S2-S7, and Data S1, S3-S5 [file mmc7.zip › Data S6/Figure S4/FigureS4A.R]

# univariate statistics
rm(list=ls())
# working directory
wd <- "~/Documents/pairwisework/projects/paper script preparation/Sup/Figure S4"
setwd(wd) # set working directory

library(readxl)
library(openxlsx)
library(tidyverse)
library(rstatix)
library(plotrix)
library(ggpubr)

# plotting function for single boxplot
#  plot function. a it too restrictive
plot_fun <- function(d_for_p,c_set,plot_pal,comp_set,s_4_p,facet_by){
  ggboxplot(
    d_for_p,x = c_set, y = "Values", # data selection
    palette = plot_pal, fill= c_set, #color = c_set, # color
    add = "jitter",
  ) +
    theme(aspect.ratio = 1)+
    # stat_pvalue_manual(s_4_p, label = "p.adj.signif") + 
    scale_y_continuous(expand = expansion(mult =  0.4))
}

# models to be combined
score1 <- "SOC"
score2 <- "BPaL"

# datasset columsn
dataset1_col <- paste("Dataset",score1,sep="_")
dataset2_col <- paste("Dataset",score2,sep="_")

# model classifications. these correspond to the classifications from model scores above
class1<-c("-C1","+C1") # this is SOC
class2<-c("-C2","+C2") # this is BpaL
class_comb <- c("-C1","+C1-C2","+C2") # this is 3 classes based on SOC and BPaL classifications

# classifications 
class_name <- "TrueClass"
class_name1 <- paste(class_name,score1,sep="_")
class_name2 <- paste(class_name,score2,sep="_")

# read in file that was generated by DataFileScoreAppend
# filneame
data_input <-read_excel(paste(wd,"FIgureS4A_data.xlsx",sep="/"))
# previously calculated stats
stats_input <-read_excel(paste(wd,"FIgureS4A_data_stats.xlsx",sep="/"))

# format data and add True Class 
data <- data_input %>% 
  mutate(!!sym(class_name) := as.factor(!!sym(class_name)) %>% fct_relevel(class_comb) )

# subset the dataset by true class combos and get only the features with > 0.65 data present
data_true <- data %>% filter(!!sym(class_name) != "candidate") %>% 
  select_if( ~sum(is.na(.x)) <= length(.x)*0.35 )

# gather data for doing t.tests
data_reformat <- data %>% 
  select(one_of(colnames(data_true))) %>%
  pivot_longer(cols=-c(Drug,NumbDrugs,!!c(dataset1_col,dataset2_col,class_name,class_name1,class_name2)),
               # pivot_longer(cols=-c(Drug,NumbDrugs,Dataset,TrueClass),
               names_to = "Features",values_to="Values") %>% 
  mutate_at("Features",as.factor)%>%
  mutate(Features = str_remove(Features,"Loewe")) %>%
  mutate_at("Values", as.numeric) %>%
  mutate(!!sym(class_name1) := !!sym(class_name1) %>% as.factor %>% fct_relevel(class1,"candidate")) %>% # manually relevel
  mutate(!!sym(class_name2) := !!sym(class_name2) %>% as.factor %>% fct_relevel(class2,"candidate")) # manually relevel

# filter the stats for significant features
stats_sig <- stats_input %>% filter(p.adj<0.05)%>% arrange(p)
# filter data for only scored data and for featres that are significant
data_for_plot <- data_reformat %>% 
  filter(TrueClass!="candidate") %>%
  filter(Features %in% stats_sig$Features)

# plot function parameters
plot_palette<-c("-C1" = "#D55E00","+C1" = "#0072B2", "+C1-C" = "#0072B2","-C2"="#E69F00", "+C2" = "#009E73", "candidate"="grey")
cls_typ<-"TrueClass_BPaL" # select the comparison you want to use 
grp_comp <- list(c("-C2", "+C2")) # the groups to compare # list( c("-C1", "C1a"), c("-C1", "C2"), c("C1a", "C2"))
facet_by <- c("Features") # can facet by 2 groups

# call plot function
p <-plot_fun(data_for_plot,# %>% filter(Dataset_BPaL%in% "Training"),
             cls_typ,plot_palette,grp_comp,stats_sig,facet_by)
# facet by feature and train/test dataset
fig_p<-facet(p,facet.by = facet_by,scales="free",
                short.panel.labs = TRUE,strip.position = "top") +
  theme(strip.text = element_text(size = 8)) # faceting 

# save plots
pdf(paste(wd,"FigureS4A.pdf",sep="/"))
print(fig_p)
dev.off()
