# Supplementary material for: Design principles to assemble drug combinations for effective tuberculosis therapy using interpretable pairwise drug response measurements
Source: Cell Rep Med. 2022 Sep 8;3(9):100737. doi: 10.1016/j.xcrm.2022.100737 (PMC9512659; doi:10.1016/j.xcrm.2022.100737)
Supplement: Data S6. Original code for generating figures and tables, related to Figures 2-5, S2-S7, and Data S1, S3-S5 [file mmc7.zip › Data S6/Figure S4/FigureS4F_data.xlsx]

## Sheet: Sheet 1
Drug	NumbDrugs	Dataset	Score	FIC50_b_C_min	GRinf_b_C_min	FIC50_s_CT_min	FIC50_v_C_min	GRinf_v_T_min
B+L+Pa	3	Training	-1	0.413035	-0.170087	0.0934362	0.104723	-0.0796396
H+Pa+Z+R	4	Training	-1	-0.239913	-0.0656689	-0.315656	-0.101919	0.00534684
H+Z+P	3	Training	-1	-0.140526	0.0223065	-0.124298	-0.101919	-0.0049554
B+Pa+Z	3	Training	-1	-0.239913	-0.594609	-0.449687	0.0923039	-0.0796396
E+H+R	3	Training	-1	0.143707	-0.096636	-0.0788807	-0.00586971	0.0319641
Pa+Z+R	3	Training	-1	-0.239913	0.00238813	-0.315656	0.0923039	0.066588
E+H+Z+P	4	Training	-1	-0.140526	-0.096636	-0.124298	-0.152224	-0.0049554
M+Z+R	3	Training	-1	0.243894	-0.0870723	-0.199008	0.448567	0.0483322
H+M+R	3	Training	-1	0.0921405	-0.048137	0.317256	0.215438	0.0319641
B+M+Pa	3	Training	-1	0.526161	-0.174677	-0.329274	-0.0267517	-0.0943383
M+Pa+R	3	Training	-1	0.188817	-0.0779261	-0.329274	-0.0267517	-0.0344332
H+M+Z+R	4	Training	-1	-0.140526	-0.0870723	-0.199008	-0.101919	0.0319641
H+L+Z+R	4	Training	-1	-0.210629	-0.0416367	-0.199008	-0.43208	0.00263993
M+Pa+Z	3	Training	-1	-0.239913	-0.0870723	-0.329274	-0.0267517	-0.0344332
M+Pa+Z+R	4	Training	-1	-0.239913	-0.0870723	-0.329274	-0.0267517	-0.0344332
H+M+Z	3	Training	-1	-0.140526	-0.0870723	-0.124298	-0.101919	0.0344083
H+Pa+R	3	Training	-1	0.188817	-0.0656689	-0.315656	0.152487	0.00534684
H+Z+R+Su	4	Training	-1	-0.239089	-0.0416367	-0.199008	-0.101919	-0.0769243
B+Z+R	3	Training	-1	0.0330154	-0.594609	-0.449687	0.246737	-0.0734344
B+M+Z+P	4	Training	1	0.0330154	-0.594609	-0.449687	0.246737	-0.0943383
B+M+Pa+Z	4	Training	1	-0.239913	-0.594609	-0.449687	-0.0267517	-0.0943383
B+Pa+Z+Su	4	Training	1	-0.239913	-0.594609	-0.449687	-0.782592	-0.176158
B+Z+P	3	Training	1	0.0330154	-0.594609	-0.449687	0.246737	-0.0666735
M+Z+P	3	Training	1	0.243894	-0.0870723	-0.0173837	0.400383	0.0483322
B+C+E+Z	4	Training	1	-0.639164	-0.594609	-0.679829	-0.678783	-0.0997527
B+C+Z+P	4	Training	1	-0.639164	-0.594609	-0.679829	-0.678783	-0.0794596
B+C+Pa+Z	4	Training	1	-0.639164	-0.594609	-0.679829	-0.678783	-0.0796396
B+L+Pa+Z	4	Training	1	-0.239913	-0.594609	-0.449687	-0.43208	-0.0796396
B+C+Z	3	Training	1	-0.639164	-0.594609	-0.679829	-0.678783	-0.0794596
B+C+Pa	3	Test	-1	-0.498471	-0.170087	-0.192903	-0.453371	-0.0796396
B+C+Z+Sq	4	Test	1	-0.639164	-0.594609	-0.679829	-0.678783	-0.127162
B+C+Z+Su	4	Test	1	-1.04911	-0.594609	-0.679829	-0.678783	-0.176158
B+L+Z	3	Test	-1	-0.210629	-0.594609	-0.449687	-0.43208	-0.0615023
B+M+Z	3	Test	1	0.0330154	-0.594609	-0.449687	0.246737	-0.0943383
B+Pa+Su	3	Test	1	0.760299	-0.170087	-0.343523	-0.782592	-0.176158
C+E+H+Z+P	5	Test	-1	-0.639164	-0.096636	-0.679829	-0.678783	-0.0049554
C+E+H+Z+R	5	Test	-1	-0.639164	-0.096636	-0.679829	-0.678783	-2.8281e-05
C+H+Z+R	4	Test	-1	-0.639164	-0.0790498	-0.679829	-0.678783	0.00769038
E+H+Z+R	4	Test	-1	-0.140526	-0.096636	-0.199008	-0.152224	0.0319641
E+M+Z+R	4	Test	-1	0.143707	-0.0870723	-0.199008	-0.152224	-0.0313854
H+Z+R	3	Test	-1	-0.140526	-0.0416367	-0.199008	-0.101919	0.0319641
