# Supplementary material for: Design principles to assemble drug combinations for effective tuberculosis therapy using interpretable pairwise drug response measurements
Source: Cell Rep Med. 2022 Sep 8;3(9):100737. doi: 10.1016/j.xcrm.2022.100737 (PMC9512659; doi:10.1016/j.xcrm.2022.100737)
Supplement: Data S6. Original code for generating figures and tables, related to Figures 2-5, S2-S7, and Data S1, S3-S5 [file mmc7.zip › Data S6/Figure 3/BPaLConditionSubsetTrainingPerformance.xlsx]

## Sheet: Sheet 1
TASK.ID	AUC
CondSub_a	0.788889
CondSub_ab	0.894444
CondSub_abc	0.888889
CondSub_abcd	0.922222
CondSub_abcdh	0.961111
CondSub_abcdhs	0.838889
CondSub_abcdhsv	0.827778
CondSub_abcdhv	0.833333
CondSub_abcds	0.816667
CondSub_abcdsv	0.9
CondSub_abcdv	0.933333
CondSub_abch	0.927778
CondSub_abchs	0.927778
CondSub_abchsv	0.961111
CondSub_abchv	0.911111
CondSub_abcs	0.877778
CondSub_abcsv	0.927778
CondSub_abcv	0.866667
CondSub_abd	0.863889
CondSub_abdh	0.894444
CondSub_abdhs	0.933333
CondSub_abdhsv	0.933333
CondSub_abdhv	0.916667
CondSub_abds	0.838889
CondSub_abdsv	0.95
CondSub_abdv	0.833333
CondSub_abh	0.905556
CondSub_abhs	0.855556
CondSub_abhsv	0.863889
CondSub_abhv	0.894444
CondSub_abs	0.85
CondSub_absv	0.894444
CondSub_abv	0.872222
CondSub_ac	0.744444
CondSub_acd	0.927778
CondSub_acdh	0.888889
CondSub_acdhs	0.85
CondSub_acdhsv	0.813889
CondSub_acdhv	0.861111
CondSub_acds	0.788889
CondSub_acdsv	0.813889
CondSub_acdv	0.833333
CondSub_ach	0.844444
CondSub_achs	0.872222
CondSub_achsv	0.855556
CondSub_achv	0.772222
CondSub_acs	0.877778
CondSub_acsv	0.838889
CondSub_acv	0.822222
CondSub_ad	0.855556
CondSub_adh	0.938889
CondSub_adhs	0.911111
CondSub_adhsv	0.894444
CondSub_adhv	0.872222
CondSub_ads	0.877778
CondSub_adsv	0.858333
CondSub_adv	0.872222
CondSub_ah	0.733333
CondSub_ahs	0.877778
CondSub_ahsv	0.922222
CondSub_ahv	0.85
CondSub_as	0.916667
CondSub_asv	0.827778
CondSub_av	0.861111
CondSub_b	0.888889
CondSub_bc	0.894444
CondSub_bcd	0.872222
CondSub_bcdh	0.866667
CondSub_bcdhs	0.872222
CondSub_bcdhsv	0.877778
CondSub_bcdhv	0.944444
CondSub_bcds	0.844444
CondSub_bcdsv	0.897222
CondSub_bcdv	0.833333
CondSub_bch	0.916667
CondSub_bchs	0.911111
CondSub_bchsv	0.922222
CondSub_bchv	0.961111
CondSub_bcs	0.872222
CondSub_bcsv	0.944444
CondSub_bcv	0.838889
CondSub_bd	0.894444
CondSub_bdh	0.916667
CondSub_bdhs	0.902778
CondSub_bdhsv	0.888889
CondSub_bdhv	0.9
CondSub_bds	0.938889
CondSub_bdsv	0.894444
CondSub_bdv	0.883333
CondSub_bh	0.894444
CondSub_bhs	0.883333
CondSub_bhsv	0.863889
CondSub_bhv	0.888889
CondSub_bs	0.930556
CondSub_bsv	0.944444
CondSub_bv	0.927778
CondSub_c	0.855556
CondSub_cd	0.927778
CondSub_cdh	0.894444
CondSub_cdhs	0.861111
CondSub_cdhsv	0.861111
CondSub_cdhv	0.911111
CondSub_cds	0.844444
CondSub_cdsv	0.916667
CondSub_cdv	0.911111
CondSub_ch	0.833333
CondSub_chs	0.911111
CondSub_chsv	0.872222
CondSub_chv	0.794444
CondSub_cs	0.911111
CondSub_csv	0.844444
CondSub_cv	0.811111
CondSub_d	0.902778
CondSub_dh	0.833333
CondSub_dhs	0.938889
CondSub_dhsv	0.933333
CondSub_dhv	0.855556
CondSub_ds	0.966667
CondSub_dsv	0.855556
CondSub_dv	0.9
CondSub_h	0.811111
CondSub_hs	0.872222
CondSub_hsv	0.852778
CondSub_hv	0.855556
CondSub_s	0.888889
CondSub_sv	0.85
CondSub_v	0.888889
