# Supplementary material for: Design principles to assemble drug combinations for effective tuberculosis therapy using interpretable pairwise drug response measurements
Source: Cell Rep Med. 2022 Sep 8;3(9):100737. doi: 10.1016/j.xcrm.2022.100737 (PMC9512659; doi:10.1016/j.xcrm.2022.100737)
Supplement: Data S6. Original code for generating figures and tables, related to Figures 2-5, S2-S7, and Data S1, S3-S5 [file mmc7.zip › Data S6/Figure 3/Figure3A.R]

# scatter plot of multiple sub condition model performances from two outcome model types and plots as scatter
# loads model performance table

rm(list=ls())
# set working directory (wd) to location of script and input files
wd <- "~/Documents/pairwisework/projects/paper script preparation/Main/Figure 3"
setwd(wd) 

# libraries
library(tidyverse)
library(readxl)
library(openxlsx)
library(ggpubr)
library(ggrepel)

# data preparation and reshaping function
data_prep <- function(perf_1,perf_2,oc1,oc2){
  # append outcome to score and rename probablities
  # right now these are hard coded but could be made dynamic
  match_col <- c("TASK.ID") # columns for matching between predictions
  perf_val <- "AUC" # columns to keep and append with outcome 
  outcome_1rename <- paste(oc1,perf_val,sep="_") #
  outcome_2rename <- paste(oc2,perf_val,sep="_") #
  
  #select columns and combined
  perf_1 <- perf_1 %>% select(!!c(match_col,perf_val))
  perf_2 <- perf_2 %>% select(!!c(match_col,perf_val))
  perf_12 <- left_join(perf_1,perf_2,by=c(match_col))
  
  # rename CondSub and remove CondSub and add 
  perf_12 <- perf_12 %>% 
    rename(CondSub = !!sym(match_col)) %>% 
    mutate(CondSub = str_remove(CondSub,"CondSub_")) %>%
    mutate(CondNumb = str_count(CondSub))
  
  # rename columns
  names(perf_12)[str_detect(names(perf_12),".x")]<- outcome_1rename
  names(perf_12)[str_detect(names(perf_12),".y")]<- outcome_2rename

  # median performance for all models for each outcome
  med1 <- median(perf_12[[outcome_1rename]])
  med2 <- median(perf_12[[outcome_2rename]])

  ## for figure
  # only 3 conditions in a plotting variable
  man_label <- c("a","b","c","d","h","s","v","abcdhsv", # singles and all
                 "bsv","adh","bdh","bsv") # select 3 combos
  perf_data_plot <- perf_12 %>% filter(CondNumb==1|CondNumb==3|CondNumb==7) %>%  #select 1, 3, 7 conditions
    mutate(hasCond_a = if_else(str_detect(CondSub,"a"),"a","NA")) %>% # make column that says if subset has condition a
    mutate(hasCond_b= if_else(str_detect(CondSub,"b"),"b","NA")) %>% #  make column that says if subset has condition b
    mutate(hasCond_c= if_else(str_detect(CondSub,"c"),"c","NA")) %>% #  make column that says if subset has condition c
    mutate(hasCond_d = if_else(str_detect(CondSub,"d"),"d","NA")) %>%#  make column that says if subset has condition d
    mutate(hasCond_h = if_else(str_detect(CondSub,"h"),"h","NA")) %>%  #  make column that says if subset has condition h
    mutate(hasCond_s = if_else(str_detect(CondSub,"s"),"s","NA")) %>%  #  make column that says if subset has condition h
    mutate(hasCond_v = if_else(str_detect(CondSub,"v"),"v","NA"))  #  make column that says if subset has condition h

  # reformat data for plotting using long format
  perf_data_plot_long <- perf_data_plot %>%
    pivot_longer(!c(CondSub,SOC_AUC,BPaL_AUC,CondNumb)) %>% # pivot long
    mutate(CondNumb = as.factor(CondNumb))%>% # make Condition number a factor variable
    mutate(label=CondSub)  # make a label column that will have unique values later
  perf_data_plot_long_singles <- perf_data_plot_long %>% filter(CondNumb==1) %>% filter(value !="NA")# separate single conditions
  perf_data_plot_long_others <- setdiff(perf_data_plot_long,perf_data_plot_long_singles) %>% #separate other conditions
    filter(value !="NA") %>% group_by(value) # filter to remove NA rows and group by "value"
  perf_data_plot_long <- bind_rows(perf_data_plot_long_singles,perf_data_plot_long_others) # put single sand others back together
  perf_data_plot_long$label[duplicated(perf_data_plot_long$CondSub)] <- "" # replace any duplicate labels with ""
  perf_data_plot_long <- perf_data_plot_long %>% 
    mutate(label2 = str_match(label,paste0("^",man_label,"$",collapse = "|"))) %>%
    mutate(label3 = ifelse(CondNumb==1|CondNumb==7,label2,NA))
  
  # SOC_med <- median(perf_12$SOC_AUC)
  # BPaL_med <- median(perf_12$BPaL_AUC)
  return(list(perf_data_plot_long,outcome_1rename,outcome_2rename,med2,med1))
}

# plotting function
plot_fun <- function(dat){
  cbPalette <- c("#009292", "#ffb6db", "#b66dff", "#b6dbff", "#F0E442", "#0072B2", "#D55E00") # color blind pallete for conditions
  cbPalette2 <- c("#009292","black", "#ffb6db", "#b66dff", "#b6dbff", "#F0E442", "#0072B2", "#D55E00","grey") # color blind pallete for conditions
  p_s <- ggscatterhist(
    dat[[1]], # data
    x = dat[[2]], y = dat[[3]], # xy variables
    label= "label2",repel=TRUE,max.overlaps=50, # data labels
    fill = "label3",color = "black", size = 5, shape=21,palette =cbPalette2,
    margin.plot = "boxplot",group = "value", margin.params=list(color="black",fill=cbPalette), # margin parameters
    ggtheme = theme_pubr(),print = FALSE,legend="bottom"# plot parameters
  )   
  dev.off()

  p_s$sp <- p_s$sp+
    coord_fixed() + xlim(0.65,1)+ylim(0.65,1) + # set coordinate and
    geom_vline(xintercept = dat[[4]],linetype="dashed") + geom_hline(yintercept = dat[[5]],linetype="dashed")# add
  p_s$xplot <- p_s$xplot + ylim(0.65,1)
  p_s$yplot <- p_s$yplot + ylim(0.65,1)
  # 
  return(p_s)
  
}

# load data for predictions
# outcome for prediction 1
outcome_1 <- "SOC"
perf_1 <- read_excel(paste(wd,"SOCConditionSubsetTrainingPerformance.xlsx",sep="/")) # SOC
# outcome for prediction 1
outcome_2 <- "BPaL"
perf_2 <- read_excel(paste(wd,"BPaLConditionSubsetTrainingPerformance.xlsx",sep="/")) # BPaL 

# call data prep and reshaping function
data_reshaped <- data_prep(perf_1,perf_2,outcome_1,outcome_2)

# call plottibng function
p_1 <- plot_fun(data_reshaped)
  
# save plot
fname1 = "Figure3A.pdf"
pdf(paste(wd,fname1,sep="/"))
print(p_1)
dev.off()
