# Supplementary material for: Design principles to assemble drug combinations for effective tuberculosis therapy using interpretable pairwise drug response measurements
Source: Cell Rep Med. 2022 Sep 8;3(9):100737. doi: 10.1016/j.xcrm.2022.100737 (PMC9512659; doi:10.1016/j.xcrm.2022.100737)
Supplement: Data S6. Original code for generating figures and tables, related to Figures 2-5, S2-S7, and Data S1, S3-S5 [file mmc7.zip › Data S6/Figure 3/Figure3BC.R]

# script to plot scatter plots for 

rm(list=ls())
# working directory
wd <- "~/Documents/pairwisework/projects/paper script preparation/Main/Figure 3"
setwd(wd) # set working directory

library(readxl)
library(openxlsx)
library(tidyverse)
library(ggrepel)
library(ggpubr)

# data preparation function
data_prep <- function (dat,var_name,val_names){
  data_int <- dat %>%
    tidyr::separate(col=!!var_name,into = c("Metric","Condition","Timepoint","SummaryStat"),sep = "_",remove=FALSE)
  # features with p<0.05
  topperc1 <- data_int %>% filter(.data[[val_names[1]]]<0.05) # SOC outcome
  topperc2 <- data_int %>% filter(.data[[val_names[2]]]<0.05) # BPaL outcome
  # format data
  dat_for_plot <-data_int %>% 
    mutate(label = case_when(.data[[var_name[1]]] %in% (bind_rows(topperc1,topperc2)%>% distinct %>% pull(.data[[var_name[1]]] ))~.data[[var_name[1]]],
                             TRUE~"")) %>%
    mutate(met_type = case_when(str_detect(.data[[var_name[1]]],"FIC")~"drug interaction",TRUE~"potency"))
  return(dat_for_plot)
}

# plot function
plot_fun <- function(dat_4_plot,val_names){
  # plot
  # color palette
  cbPalette <- c("#009292", "#ffb6db", "#b66dff", "#b6dbff", "#F0E442", "#0072B2", "#D55E00")
  
  # marker type
  mark_type <- 21:25
  
  # plot 
  p_scat<-ggplot(dat_4_plot,aes(x = .data[[val_names[1]]],y=.data[[val_names[2]]],fill=Condition))+
    geom_vline(xintercept = 0.05,linetype="dashed",color="grey")+ 
    geom_hline(yintercept = 0.05,linetype="dashed",color="grey")+ 
    geom_point(aes(shape=Metric), size=4,alpha=0.75) + 
    scale_fill_manual(values = cbPalette)+
    scale_shape_manual(values=mark_type)+
    ggtitle(label= "ABCDHSV class difference wilcoxon test Training Only",subtitle = "FDR(BH) corrected p-value. 0.05 shown with dashed lines")+
    theme_classic() +theme(aspect.ratio=1)+
    guides(fill = guide_legend(override.aes=list(shape=21)))
  p_scat2 <- p_scat +
    coord_fixed(ratio = 1)+
    facet_wrap(~ met_type) + 
    scale_x_continuous(trans = 'log10',limits = xylim)+scale_y_continuous(trans = 'log10',limits = xylim)+
    geom_smooth(aes(fill = NULL),method="lm",formula = "y~x",color="black")+
    stat_cor(aes(fill=NULL),method = "pearson")+
    guides(fill = guide_legend(override.aes=list(shape=21,linetype=0)))
  return(list(p_scat,p_scat2))
}
# zoom plot function
plot_zoom <- function(p,xlim, ylim){
  p_scat_zoom<-p+ 
    facet_wrap(~ met_type,) + 
    scale_x_continuous(trans = 'log10',limits = xlim)+scale_y_continuous(trans = 'log10',limits = ylim)+ 
    geom_label_repel(aes(label = label),max.overlaps = Inf,
                     box.padding = 0.5,
                     show.legend = FALSE,size=2)
  return(p_scat_zoom)
}

# read in table of p values
data_filename <- "SOC_BPaL_combined_FeatureWilcoxonAdjPvalueTable_TrainingONLY.xlsx"
data_input <- readxl::read_excel(paste(wd,data_filename,sep="/")) 

# column names
data_names <- names(data_input) 
var_name <- data_names[1] # select variable name
val_names<- data_names[2:3] # select last two columns. this is hard coded 

# call data prep/reshape function
data_reshaped <- data_prep(data_input,var_name,val_names)

# plot limits
xylim <- c(min(c(data_reshaped[[val_names[1]]],data_reshaped[[val_names[2]]])),max(c(data_reshaped[[val_names[1]]],data_reshaped[[val_names[2]]])))

# call plotting function
p_scat <- plot_fun(data_reshaped,val_names)

# manually zoomed in plot values
new_limx <- c(0.05,0.5) # new x axis limits
new_limy <- c(xylim[1],0.05) # new y axis limits

# call zoomed plot function
p_zoom <- plot_zoom(p_scat[[1]], new_limx,new_limy)

# save plots
fname1 = "Figure3BC_inset.pdf"
pdf(paste(wd,fname1,sep="/"))
print(p_scat[[2]])
dev.off()

# save plots
fname2 = "Figure3BC_labeledzoom.pdf"
pdf(paste(wd,fname2,sep="/"))
print(p_zoom)
dev.off()
