# Supplementary material for: Design principles to assemble drug combinations for effective tuberculosis therapy using interpretable pairwise drug response measurements
Source: Cell Rep Med. 2022 Sep 8;3(9):100737. doi: 10.1016/j.xcrm.2022.100737 (PMC9512659; doi:10.1016/j.xcrm.2022.100737)
Supplement: Data S6. Original code for generating figures and tables, related to Figures 2-5, S2-S7, and Data S1, S3-S5 [file mmc7.zip › Data S6/Figure 3/SOCConditionSubsetTrainingPerformance.xlsx]

## Sheet: Sheet 1
TASK.ID	AUC
CondSub_a	0.728571
CondSub_ab	0.804762
CondSub_abc	0.804762
CondSub_abcd	0.871429
CondSub_abcdh	0.733333
CondSub_abcdhs	0.866667
CondSub_abcdhsv	0.82619
CondSub_abcdhv	0.904762
CondSub_abcds	0.797619
CondSub_abcdsv	0.838095
CondSub_abcdv	0.847619
CondSub_abch	0.771429
CondSub_abchs	0.804762
CondSub_abchsv	0.835714
CondSub_abchv	0.819048
CondSub_abcs	0.766667
CondSub_abcsv	0.857143
CondSub_abcv	0.802381
CondSub_abd	0.8
CondSub_abdh	0.857143
CondSub_abdhs	0.833333
CondSub_abdhsv	0.838095
CondSub_abdhv	0.82381
CondSub_abds	0.87619
CondSub_abdsv	0.835714
CondSub_abdv	0.857143
CondSub_abh	0.780952
CondSub_abhs	0.830952
CondSub_abhsv	0.833333
CondSub_abhv	0.840476
CondSub_abs	0.878571
CondSub_absv	0.845238
CondSub_abv	0.859524
CondSub_ac	0.847619
CondSub_acd	0.771429
CondSub_acdh	0.764286
CondSub_acdhs	0.75
CondSub_acdhsv	0.852381
CondSub_acdhv	0.880952
CondSub_acds	0.845238
CondSub_acdsv	0.814286
CondSub_acdv	0.845238
CondSub_ach	0.8
CondSub_achs	0.728571
CondSub_achsv	0.714286
CondSub_achv	0.728571
CondSub_acs	0.752381
CondSub_acsv	0.814286
CondSub_acv	0.833333
CondSub_ad	0.82619
CondSub_adh	0.857143
CondSub_adhs	0.785714
CondSub_adhsv	0.780952
CondSub_adhv	0.785714
CondSub_ads	0.838095
CondSub_adsv	0.861905
CondSub_adv	0.859524
CondSub_ah	0.661905
CondSub_ahs	0.671429
CondSub_ahsv	0.819048
CondSub_ahv	0.8
CondSub_as	0.8
CondSub_asv	0.819048
CondSub_av	0.82381
CondSub_b	0.814286
CondSub_bc	0.857143
CondSub_bcd	0.861905
CondSub_bcdh	0.761905
CondSub_bcdhs	0.840476
CondSub_bcdhsv	0.866667
CondSub_bcdhv	0.859524
CondSub_bcds	0.895238
CondSub_bcdsv	0.871429
CondSub_bcdv	0.880952
CondSub_bch	0.804762
CondSub_bchs	0.785714
CondSub_bchsv	0.861905
CondSub_bchv	0.909524
CondSub_bcs	0.804762
CondSub_bcsv	0.895238
CondSub_bcv	0.885714
CondSub_bd	0.880952
CondSub_bdh	0.785714
CondSub_bdhs	0.811905
CondSub_bdhsv	0.809524
CondSub_bdhv	0.797619
CondSub_bds	0.883333
CondSub_bdsv	0.904762
CondSub_bdv	0.838095
CondSub_bh	0.785714
CondSub_bhs	0.771429
CondSub_bhsv	0.847619
CondSub_bhv	0.880952
CondSub_bs	0.833333
CondSub_bsv	0.847619
CondSub_bv	0.82619
CondSub_c	0.738095
CondSub_cd	0.869048
CondSub_cdh	0.8
CondSub_cdhs	0.854762
CondSub_cdhsv	0.833333
CondSub_cdhv	0.821429
CondSub_cds	0.8
CondSub_cdsv	0.9
CondSub_cdv	0.919048
CondSub_ch	0.733333
CondSub_chs	0.771429
CondSub_chsv	0.861905
CondSub_chv	0.869048
CondSub_cs	0.892857
CondSub_csv	0.842857
CondSub_cv	0.933333
CondSub_d	0.885714
CondSub_dh	0.77381
CondSub_dhs	0.766667
CondSub_dhsv	0.757143
CondSub_dhv	0.880952
CondSub_ds	0.838095
CondSub_dsv	0.842857
CondSub_dv	0.871429
CondSub_h	0.795238
CondSub_hs	0.766667
CondSub_hsv	0.790476
CondSub_hv	0.857143
CondSub_s	0.719048
CondSub_sv	0.878571
CondSub_v	0.883333
