# Supplementary material for: Design principles to assemble drug combinations for effective tuberculosis therapy using interpretable pairwise drug response measurements
Source: Cell Rep Med. 2022 Sep 8;3(9):100737. doi: 10.1016/j.xcrm.2022.100737 (PMC9512659; doi:10.1016/j.xcrm.2022.100737)
Supplement: Data S6. Original code for generating figures and tables, related to Figures 2-5, S2-S7, and Data S1, S3-S5 [file mmc7.zip › Data S6/Figure S6/FigureS6.R]

## script to plot classification probability scatter plot
# SOC Score 1 = Class +C1, Score -1 = Class -C1
# BPaL Score 1 = Class +C2, Score -1 = Class -C2
# TrueScore = Score based on literature search
# Score 0.5 = predicted 

rm(list=ls())
# set working directory (wd) to location of script and input files
wd2 <- "~/Documents/pairwisework/projects/paper script preparation/Sup/Figure S6"
setwd(wd2) # set working directory

# libraries
library(here)
library(tidyverse)
library(readxl)
library(openxlsx)
library(ggrepel)

# data prep and classification
data_prep <- function (Data_pred,mod_names){
  # define variable names. 
  # hard coded right now. could be made dynamic
  score_names <-paste(mod_names,"Score",sep="_")
  dataset_names <-paste(mod_names,"Dataset",sep="_")
  prob_names <-paste(mod_names,"prob.1",sep="_")
  YJ_names <- paste(mod_names,"YJ",sep="_")
  
  # classify combos by true score
 
  data_TS <- Data_pred %>%
    mutate(TrueClass = 
             case_when(!!sym(score_names[1]) %in% "-1" &!!sym(score_names[2]) %in% "-1"~"-C2/-C1",
                       !!sym(score_names[1]) %in% "1" &!!sym(score_names[2]) %in% "1"~"+C2/+C1",
                       !!sym(score_names[1]) %in% "-1" &!!sym(score_names[2]) %in% "1"~"-C2(RMM)/+C1(Clinical)",
                       !!sym(score_names[1]) %in% "1" &!!sym(score_names[2]) %in% "-1"~"+C2(RMM)/-C1(Clinical)",
                        TRUE~"candidate"))%>%
    mutate(Dataset = case_when(
                               is.na(!!sym(score_names[1]))&!!sym(dataset_names[2])%in%"Train"~"candidate/Train",
                               is.na(!!sym(score_names[2]))&!!sym(dataset_names[1])%in%"Train"~"Train/candidate",
                               is.na(!!sym(score_names[2]))&!!sym(dataset_names[1])%in%"Test"~"Test/candidate",
                               !!sym(dataset_names[1])==!!sym(dataset_names[2]) ~!!sym(dataset_names[1]),
                               TRUE~paste(!!sym(dataset_names[1]),!!sym(dataset_names[2]),sep="/")))
  # classify combos by predicted score
  # round all probablities to 2 decimals
  # use the threshold columns for defining 
  YD_names <- c(paste(mod_names[1],"Pred_YJ",sep="_"),paste(mod_names[2],"Pred_YJ",sep="_"))
  YD_prob1 <- data_TS %>% dplyr::pull(!!sym(YJ_names[1])) %>% unique %>% round(2)
  YD_prob2 <- data_TS %>% dplyr::pull(!!sym(YJ_names[2])) %>% unique %>% round(2) 
  YD_thresh <- c(YD_prob1,YD_prob2)
  names(YD_thresh) <- YD_names
  
  # prediction classifications based on 0.5 and Youden's J 
  pred_05_names <- c(paste(mod_names[1],"Pred_0.5",sep="_"),paste(mod_names[2],"Pred_0.5",sep="_"))
  pred_YJ_names <- c(paste(mod_names[1],"Pred_YJ",sep="_"),paste(mod_names[2],"Pred_YJ",sep="_"))
  
  data_TS_PS <- data_TS %>% 
    mutate(!!sym(pred_05_names[1]) := case_when(round(!!sym(prob_names[1]),2) < 0.5~FALSE,TRUE~TRUE)) %>%
    mutate(!!sym(pred_05_names[2]) := case_when(round(!!sym(prob_names[2]),2) < 0.5~FALSE,TRUE~TRUE)) %>%
    mutate(PredClass_0.5= case_when(!!sym(pred_05_names[1])&!!sym(pred_05_names[2])~"+C2/+C1", # RMM and CLnical C1
                                    !!sym(pred_05_names[1])~"+C2(RMM)/-C1(Clinical)",TRUE~"-C2/-C1")) %>% # RMM C1 / Clinical -C1 
  mutate(!!sym(YD_names[1]) := case_when(round(!!sym(prob_names[1]),2) < YD_thresh[1]~FALSE,TRUE~TRUE)) %>%
  mutate(!!sym(YD_names[2]) := case_when(round(!!sym(prob_names[2]),2) < YD_thresh[2]~FALSE,TRUE~TRUE)) %>%
  mutate(PredClass_YJ= case_when(!!sym(YD_names[1])&!!sym(YD_names[2])~"+C2/+C1", # RMM and CLnical C1
                                 !!sym(YD_names[1])~"+C2(RMM)/-C1(Clinical)",TRUE~"-C2/-C1")) # RMM C1 / Clinical -C1 
  
  # list to return variables for output and plotting
  return(list(data = data_TS_PS, 
              score_names = score_names,
              dataset_names = dataset_names,
              probability_names = prob_names,
              pred_05_names = pred_05_names,
              pred_YJ_names = pred_YJ_names,
              YD_threshold = YD_thresh))
}

# plotting
scatter_plot_fun <- function(Data,cont_tbl,perc_tbl,YD_threshold,probability_names){
  data_TS_PS <- Data
  # scatter
  # make plot sub title
  sub_title<-paste(names(YD_threshold),as.character(YD_threshold),sep="=",collapse=";\ ")
  # make scatter plot
  p_scat <- ggplot( data_TS_PS %>% arrange(desc(TrueClass)), aes(!!sym(probability_names[1]),
                                                                 !!sym(probability_names[2]),color=TrueClass,label=short.name))+
    theme_classic()+
   labs(title="Model Prediction probablities")+
    theme(plot.title = element_text( size = 12, face = "bold"),
          plot.subtitle = element_text(size=4),
          plot.caption = element_text(size=6))
  p_scat2<- p_scat +
    geom_point(aes(fill = TrueClass,size = TrueClass, shape=marker)) +

    scale_color_manual(values=c("-C2/-C1" = "#D55E00", "+C1/-C2" = "#0072B2", "+C2" = "#009E73", "candidate"="black","+C2/+C1" = "#0072B2",
                                "-C2(RMM)/+C1(Clinical)"="yellow",
                                "C2(RMM)/-C1(Clinical)"="black"))+
    scale_fill_manual(values=c("-C2/-C1" = "#D55E00", "+C1/-C2" = "#0072B2", "+C2" = "#009E73", "candidate"="grey","+C2/+C1" = "#0072B2",
                               "-C2(RMM)/+C1(Clinical)"="yellow",
                               "+C2(RMM)/-C1(Clinical)"="black"))+
    scale_size_manual(values = c("-C2/-C1" = 5, "+C1/-C2" = 5, "+C2" = 5, "+C2/+C1" = 5, "candidate"=1.5,
                                 "-C2(RMM)/+C1(Clinical)"=5,
                                 "+C2(RMM)/-C1(Clinical)"=5))+
    scale_shape_manual(values=c("candidate"=22,"Train"=21,"Test"=24,"Test/Train"=23,"candidate/Train"=22,"Train/candidate"=25,"Test/candidate"=25))+
    coord_fixed(ratio=1,xlim = c(0,1),ylim = c(0,1)) + 
    geom_label_repel() +
    guides(fill = guide_legend(override.aes=list(shape=21)),color = guide_legend(override.aes=list(shape=21)),size="none",label="none")
  p_scat2 
}

# load data for predictions
in_filename <- "FigureS6_data"
predict_12 <- read_excel(paste(wd2,paste0(in_filename,".xlsx"),sep="/")) 

# working on making the variable names dynamic instead of hard coded
mod_names <-c("BPaL","Clinical")

# classify combos by 0.5 and Youden's J statistic using the probablities
# -C1 = -1 for SOC. probSOC < threshold SOC
# C1(RMM)/-C1(Clinical) = 1 for SOC, -1 for Clnical probSOC >=threshold SOC, probCliical < threshold Clinical
# C1 = 1 for SOC, 1 Clinical probSOC >=threshold SOC, probClinical >= threshold Clinical
# returns an object with data, and variable names (scores, datasets, probabilitiies)
predict_12_prep <- data_prep(predict_12,mod_names)

# contingnecy table
# extract the data from the prepped list
# plot 2D scatter plot
# select combos for labeling
sel_combos <- c("E+H+Z+R","H+Z+R","B+L+Pa","B+M+Pa+Z",
                "H+M+Z+R","E+M+Z+R","E+H+Z+P","H+M+Z+P")
sel_combos_short <- c("HRZE","HRZ","BPaL","BPaMZ",
                      "HRZM","MRZE","HPZE","HPZM")
sel_combos2 <- bind_cols(Drug = sel_combos,short.name = sel_combos_short)

predict_12_TS_PS <- predict_12_prep$data

# create markers  variablefor each group
predict_12_TS_PS <- predict_12_TS_PS %>% mutate(marker = case_when(TrueClass%in%"candidate"~"candidate",TRUE~Dataset) %>% 
                                      as.factor %>% fct_relevel(c("Train","Test/Train","candidate"))) # no just test
# contingency table based on 0.5 threshold
cont_tbl_input <- predict_12_TS_PS %>% filter(TrueClass=="candidate")
cont_tbl <-table(cont_tbl_input %>% pull(!!sym(predict_12_prep$pred_YJ_names[1])),
                 cont_tbl_input %>% pull(!!sym(predict_12_prep$pred_YJ_names[2])))

rownames(cont_tbl) <- c(paste(mod_names[1],as.character(c(-1,1))))
colnames(cont_tbl) <- c(paste(mod_names[2],as.character(c(-1,1))))
perc_tbl <- round(prop.table(cont_tbl)*100,0)

#plotting
# train, test and unclassified
p_data <- predict_12_TS_PS %>%
  left_join(sel_combos2,by="Drug")
p_scat_wcandidate <- scatter_plot_fun(p_data,cont_tbl,perc_tbl,predict_12_prep$YD_threshold,predict_12_prep$probability_names) # w Unclassified

# save files
# train test and and unclassified
pdf(paste(wd2,"FigureS6.pdf",sep="/"))
print(p_scat_wcandidate)
dev.off()
