# Supplementary material for: Design principles to assemble drug combinations for effective tuberculosis therapy using interpretable pairwise drug response measurements
Source: Cell Rep Med. 2022 Sep 8;3(9):100737. doi: 10.1016/j.xcrm.2022.100737 (PMC9512659; doi:10.1016/j.xcrm.2022.100737)
Supplement: Data S6. Original code for generating figures and tables, related to Figures 2-5, S2-S7, and Data S1, S3-S5 [file mmc7.zip › Data S6/Data S4/DataS4.R]

# univariate statistics
rm(list=ls())
# working directory
wd <- "~/Documents/pairwisework/projects/paper script preparation/Sup/Data S4"
setwd(wd) # set working directory

# calcualte wilcoxon rank sum and ajusted p values

library(readxl)
library(openxlsx)
library(tidyverse)
library(rstatix)
library(plotrix)
library(ggpubr)

# stat tests functions
mean_test <- function(d_4_s,class_choice="TrueClass",test="kruskal",useTOnly=FALSE) {
  library(rstatix)
  if(useTOnly){ # select if using only True classified 
    temp<-d_4_s %>% filter(.data[[class_choice]]!="Unc") %>% group_by(Features)
  }else{
    temp<-d_4_s %>% group_by(Features)
  }
  test_fun <- as.formula(paste("Values ~ ",class_choice)) # formula for calculating group to variable relationship
  if(test=="kruskal"){ # specify test type, currently only Kruskal wallis or wilcoxon rank sum
    test_r <- temp %>% kruskal_test(test_fun)
  } else { if(test=="wilcox"){
    test_r <- temp %>% wilcox_test(test_fun)
  }}
  test_r %>% adjust_pvalue(method = "BH") %>% add_significance()
}

# call mean test function wrapper
kw_wrap_fun <- function(dat,cl){
  stat.test_kw_true1 <-mean_test(d_4_s =dat,class_choice=cl,test="wilcox",useTOnly=TRUE) # True only using true class
  stat.test_kw_true1 <- stat.test_kw_true1 %>% arrange(p) %>% mutate(PvalRank =row_number())
}

# function to calculate univariate for an outcome 
stat_fun <- function(dat, score, dataset_col, cl, cl_name){
  dat_sel <- dat %>% 
    filter(!!sym(dataset_col) == "Training") %>%
    filter(!!sym(cl_name) != "Candidate") %>% 
    select_if( ~sum(is.na(.x)) <= length(.x)*0.35 )%>%
    pivot_longer(cols=-c(Drug,NumbDrugs,!!c(dataset_col,cl_name)),
                 names_to = "Features",values_to="Values") %>% 
    mutate_at("Features",as.factor) %>%
    mutate_at("Values", as.numeric) %>%
    mutate(!!sym(class_name1) := !!sym(cl_name) %>% as.factor %>% fct_relevel(cl))# manually relevel

  return(dat_sel)
}

# outcome
score1 <- "SOC"
score2 <- "BPaL"
score3 <- "Clinical"

# datasset columsn
dataset1_col <- paste("Dataset",score1,sep="_")
dataset2_col <- paste("Dataset",score2,sep="_")
dataset3_col <- paste("Dataset",score3,sep="_")

# model classifications. these correspond to the classifications from model scores above
class1<-c("-C1","+C1") # this is SOC
class2<-c("-C2","+C2") # this is BpaL
class3<-c("-C1","+C1") # this is SOC

# classifications 
class_name <- "TrueClass"
class_name1 <- paste(class_name,score1,sep="_")
class_name2 <- paste(class_name,score2,sep="_")
class_name3 <- paste(class_name,score3,sep="_")

# read in file with data and outcome classification for training combinations
# filneame
filename_data <- "DataS4_SOC_BPaL_Clinical_Training"
data_input <-read_excel(paste(wd,paste0(filename_data,".xlsx"),sep="/"))
data <- data_input 

# prep data for each outcome
# outcome 1
data_sel1 <- data %>% 
  select(-c(!!sym(class_name2),
            !!sym(class_name3),
            !!sym(dataset2_col),
            !!sym(dataset3_col))) %>%
  stat_fun(score1,dataset1_col,class1,class_name1)
# outcome 2
data_sel2 <- data %>% 
  select(-c(!!sym(class_name1),
            !!sym(class_name3),
            !!sym(dataset1_col),
            !!sym(dataset3_col))) %>%
  stat_fun(score2,dataset2_col,class2,class_name2)
# outcome 3
data_sel3 <- data %>% 
  select(-c(!!sym(class_name1),
            !!sym(class_name2),
            !!sym(dataset1_col),
            !!sym(dataset2_col))) %>%
  stat_fun(score3,dataset3_col,class3,class_name3)

# stats calculation
# outcome 1
stat.test_kw_true1 <- kw_wrap_fun(data_sel1,class_name1) %>%
  select(Features,p,p.adj,p.adj.signif)
# outcome 2
stat.test_kw_true2 <- kw_wrap_fun(data_sel2,class_name2)%>%
  select(Features,p,p.adj,p.adj.signif)
# outcome 3
stat.test_kw_true3 <- kw_wrap_fun(data_sel3,class_name3)%>%
  select(Features,p,p.adj,p.adj.signif)

# write stats table
out_filebase <-"DataS4wilcoxtests"
# class 1
write.xlsx(stat.test_kw_true1,paste(wd,paste0(out_filebase,"_",score1,".xlsx"),sep="/"))
# class 2
write.xlsx(stat.test_kw_true2,paste(wd,paste0(out_filebase,"_",score2,".xlsx"),sep="/"))
# class 3
write.xlsx(stat.test_kw_true3,paste(wd,paste0(out_filebase,"_",score3,".xlsx"),sep="/"))
