# Supplementary material for: Design principles to assemble drug combinations for effective tuberculosis therapy using interpretable pairwise drug response measurements
Source: Cell Rep Med. 2022 Sep 8;3(9):100737. doi: 10.1016/j.xcrm.2022.100737 (PMC9512659; doi:10.1016/j.xcrm.2022.100737)
Supplement: Data S6. Original code for generating figures and tables, related to Figures 2-5, S2-S7, and Data S1, S3-S5 [file mmc7.zip › Data S6/FIgure 2/Figure2D.R]

## script to plot classification probability scatter plot
# SOC Score 1 = Class +C1, Score -1 = Class -C1
# BPaL Score 1 = Class +C2, Score -1 = Class -C2
# TrueScore = Score based on literature search
# Score 0.5 = predicted 

rm(list=ls())
# set working directory (wd) to location of script and input files
wd2 <- "~/Documents/pairwisework/projects/paper script preparation/Main/Figure 2"
setwd(wd2) # set working directory
# libraries
library(here)
library(tidyverse)
library(readxl)
library(openxlsx)

# data prep and classification
data_prep <- function (Data_pred,mod_names){
  # define variable names. 
  # hard coded right now. could be made dynamic
  score_names <-paste(mod_names,"Score",sep="_")
  dataset_names <-paste(mod_names,"Dataset",sep="_")
  prob_names <-paste(mod_names,"prob.1",sep="_")
  YJ_names <- paste(mod_names,"YJ",sep="_")
  
  # classify combos by true score
  # -C1 = -1 for SOC
  # +C1-C2 = 1 for SOC, -1 for BPaL
  # +C2 = 1 for SOC, 1 BPaL
  data_TS <- Data_pred %>%
    mutate(TrueClass = 
             case_when(!!sym(score_names[1]) %in% "-1"~"-C1",
                       !!sym(score_names[2]) %in% "-1"~"+C1-C2",
                       !!sym(score_names[2]) %in% "1"~"+C2",
                       TRUE~"candidate")) %>%
    mutate(Dataset = case_when(!!sym(dataset_names[1])==!!sym(dataset_names[2]) ~!!sym(dataset_names[1]),
                               TRUE~paste(!!sym(dataset_names[1]),!!sym(dataset_names[2]),sep="/")))
  
  # classify combos by predicted score
  # round all probablities to 2 decimals
  # use the threshold columns for defining 
  # -C1 = probSOC < threshold SOC
  # +C1-C2 = probSOC >=threshold SOC, probBPaL < threshold BPaL, 
  # C2 = probSOC >=threshold SOC, probBPaL >= threshold BPaL
  YD_names <- c(paste(mod_names[1],"Pred_YJ",sep="_"),paste(mod_names[2],"Pred_YJ",sep="_"))
  YD_prob1 <- data_TS %>% dplyr::pull(!!sym(YJ_names[1])) %>% unique %>% round(2)
  YD_prob2 <- data_TS %>% dplyr::pull(!!sym(YJ_names[2])) %>% unique %>% round(2) 
  YD_thresh <- c(YD_prob1,YD_prob2)
  names(YD_thresh) <- YD_names
  
  # prediction classifications based on 0.5 and Youden's J 
  pred_05_names <- c(paste(mod_names[1],"Pred_0.5",sep="_"),paste(mod_names[2],"Pred_0.5",sep="_"))
  pred_YJ_names <- c(paste(mod_names[1],"Pred_YJ",sep="_"),paste(mod_names[2],"Pred_YJ",sep="_"))
  
  data_TS_PS <- data_TS %>% 
    mutate(!!sym(pred_05_names[1]) := case_when(round(!!sym(prob_names[1]),2) < 0.5~FALSE,TRUE~TRUE)) %>%
    mutate(!!sym(pred_05_names[2]) := case_when(round(!!sym(prob_names[2]),2) < 0.5~FALSE,TRUE~TRUE)) %>%
    mutate(PredClass_0.5= case_when(!!sym(pred_05_names[1])&!!sym(pred_05_names[2])~"C2",
                                    !!sym(pred_05_names[1])~"+C1-C2",TRUE~"-C1")) %>%
    mutate(!!sym(YD_names[1]) := case_when(round(!!sym(prob_names[1]),2) < YD_thresh[1]~FALSE,TRUE~TRUE)) %>%
    mutate(!!sym(YD_names[2]) := case_when(round(!!sym(prob_names[2]),2) < YD_thresh[2]~FALSE,TRUE~TRUE)) %>%
    mutate(PredClass_YJ= case_when(!!sym(YD_names[1])&!!sym(YD_names[2])~"C2",
                                   !!sym(YD_names[1])~"+C1-C2",TRUE~"-C1"))
  
  # list to return variables for output and plotting
  return(list(data = data_TS_PS, 
              score_names = score_names,
              dataset_names = dataset_names,
              probability_names = prob_names,
              pred_05_names = pred_05_names,
              pred_YJ_names = pred_YJ_names,
              YD_threshold = YD_thresh))
}

# plotting

# load data for predictions
in_filename <- "Figure2D_data"
predict_12 <- read_excel(paste(wd2,paste0(in_filename,".xlsx"),sep="/")) 

# working on making the variable names dynamic instead of hard coded
mod_names <-c("SOC","BPaL")

# classify combos by 0.5 and Youden's J statistic using the probablities
# -C1 = -1 for SOC. probSOC < threshold SOC
# +C1-C2 = 1 for SOC, -1 for BPaL. probSOC >=threshold SOC, probBPaL < threshold BPaL
# C2 = 1 for SOC, 1 BPaL. probSOC >=threshold SOC, probBPaL >= threshold BPaL
# returns an object with data, and variable names (scores, datasets, probabilitiies)
predict_12_prep <- data_prep(predict_12,mod_names)


# contingnecy table
# extract the data from the prepped list
predict_12_TS_PS <- predict_12_prep$data

# create markers  variablefor each group
predict_12_TS_PS <- predict_12_TS_PS %>% mutate(marker = case_when(TrueClass=="candidate"~"candidate",TRUE~Dataset) %>% 
                                                  as.factor %>% fct_relevel(c("Train","Test","Train/Test","Test/Train","candidate")))

#plotting
# train, test and candidatelassified
p_data <- predict_12_TS_PS
scatter_plot_fun <- function(Data,probability_names){
  data_TS_PS_tt <- Data %>% filter(TrueClass != "candidate")  # annotated data only
  data_TS_PS_u <- Data %>% filter(TrueClass == "candidate") # candidatelassified data only
  
  # scatter
  # make plot sub title
  # make scatter plot
  p_scat <- ggplot( data_TS_PS_tt %>% arrange(desc(TrueClass)), aes(!!sym(probability_names[1]),
                                                                    !!sym(probability_names[2]),color=TrueClass))+
    theme_classic()+
    labs(title="Model Prediction probablities")+
    theme(plot.title = element_text( size = 12, face = "bold"),
          plot.subtitle = element_text(size=4),
          plot.caption = element_text(size=6))
  # plot annotated dat
  p_scat2<- p_scat +
    geom_point(aes(fill = TrueClass,size = TrueClass, shape=marker)) +
    scale_color_manual(values=c("-C1" = "#D55E00", "+C1-C2" = "#0072B2", "+C2" = "#009E73", "candidate"="black"))+
    scale_fill_manual(values=c("-C1" = "#D55E00", "+C1-C2" = "#0072B2", "+C2" = "#009E73", "candidate"="grey"))+
    scale_size_manual(values = c("-C1" = 5, "+C1-C2" = 5, "+C2" = 5, "candidate"=1.5))+
    scale_shape_manual(values=c("candidate"=22,"Train"=21,"Test"=24,"Train/Test"=23,"Test/Train"=23))+
    coord_fixed(ratio=1,xlim = c(0,1),ylim = c(0,1)) +
    guides(fill = guide_legend(override.aes=list(shape=21))) + 
    # plote candidatelassified data
    geom_point(data = p_data %>% filter(TrueClass=="candidate"),aes(fill = TrueClass,size = TrueClass, shape=marker))
  
  # add marginal boxplots
  p_scat2 <- ggExtra::ggMarginal(p_scat2,type="boxplot",groupColour = TRUE, groupFill = TRUE)
  p_scat2 
}

p_scat_wcandidate <- scatter_plot_fun(p_data,predict_12_prep$probability_names) # w candidatelassified

# save files
pdf(paste(wd2,"Figure2D.pdf",sep="/"))
print(p_scat_wcandidate)
dev.off()
