# Supplementary material for: Design principles to assemble drug combinations for effective tuberculosis therapy using interpretable pairwise drug response measurements
Source: Cell Rep Med. 2022 Sep 8;3(9):100737. doi: 10.1016/j.xcrm.2022.100737 (PMC9512659; doi:10.1016/j.xcrm.2022.100737)
Supplement: Data S6. Original code for generating figures and tables, related to Figures 2-5, S2-S7, and Data S1, S3-S5 [file mmc7.zip › Data S6/Data S5/DataS5_dt2.R]

# enrichement version for DT output
rm(list=ls())
# working directory
wd <- "~/Documents/pairwisework/projects/paper script preparation/Sup/Data S5"
setwd(wd) # set working directory

# prediction correlation 
# load prediction file
library(readxl)
library(openxlsx)
library(here)
library(tidyverse)

# filneame
filename_pred <- "DataS5_dt2"
pred_input <-read_excel(paste(wd,paste0(filename_pred,".xlsx"),sep="/"))

# predicted classes drug combos and datasets
pred_class <- pred_input %>% 
  filter(Classif %in% "Unc") %>% # keep only unclassified combos
  select(Drug,pred) 

# write as function that can be used for single, double, or triple
drugs <- pred_input %>% pull(Drug) %>% str_split("[+]") %>% unlist %>% unique %>% sort# single drugs
drugs<-setNames(split(drugs, seq(length(drugs))), drugs)
drug_pairs <- combn(drugs,2) %>% t # drug pairs
rownames(drug_pairs) <- str_c(drug_pairs[,1],drug_pairs[,2],sep = "+") # rownames are collapsed drug n
drug_pairs<-setNames(split(drug_pairs, seq(nrow(drug_pairs))), rownames(drug_pairs))
drug_triples <- combn(drugs,3) %>% t # drug triples
rownames(drug_triples) <- str_c(drug_triples[,1],drug_triples[,2],drug_triples[,3],sep = "+") # rownames are collapsed drug n
drug_triples<-setNames(split(drug_triples, seq(nrow(drug_triples))), rownames(drug_triples))

# find function
find_fun <- function(x_search,x_df){
  # define empty dataframe with 
  empty_drugs <- matrix(ncol=length(x_search),nrow=length(x_df$Drug), dimnames=list(x_df$Drug,names(x_search))) %>%
    as.data.frame %>% rownames_to_column(var="Drug") %>% as_tibble
  #join drug names and classes 
  df <- left_join(x_df,empty_drugs,by="Drug")
  # lazy loop becuase i can't think of how to map/apply this part
  for(i in 1:length(x_search)){
    temp<- names(x_search[i])
    df<- df %>%
      mutate(!!temp := map_lgl(df$Drug,function(y) map2_lgl(y,x_search[[i]], function(x,z) all(str_detect(x,z)))%>% unlist %>% all) # nested maps for detection
      )
  }
  df <- df %>% select_if(function(x) !(all(is.na(x))))
  return(df)
}

# call the find function and figure out which 
pred_class_drugs<- find_fun(drugs,pred_class)
# pred_class_drugs <- pred_class_drugs %>% select(-c(contains("DEL"),contains("SUT"),contains("SQ1")))
pred_class_pairs<- find_fun(drug_pairs,pred_class)
pred_class_pairs <- pred_class_pairs %>% select(-c(matches("LIN.*SUT"),matches("RFP.*RIF"))) 
pairs_true <- which(!apply(!(pred_class_pairs %>% dplyr::select(where(is.logical))),2,all)==TRUE) %>% names
pred_class_pairs <- pred_class_pairs %>%
  select(Drug,pred,!!pairs_true)
pred_class_triples<- find_fun(drug_triples,pred_class)
pred_class_triples <- pred_class_triples %>% select(-c(matches("LIN.*SUT"),matches("RFP.*RIF")))
triples_true <- which(!apply(!(pred_class_triples %>% dplyr::select(where(is.logical))),2,all)==TRUE) %>% names
pred_class_triples <- pred_class_triples %>%
  select(Drug,pred,!!triples_true)

# fishers exact test function
fish_test_fun <- function(x,y,typ){
  grp_var <- select(x,!!y)
  dat <- select(x,-c(Drug,pred))
  cont_tbl <- map2(grp_var,dat,table)
  fet<-map(cont_tbl,fisher.test,alternative = typ)
  fet.p <- map_dbl(fet,function(x) x$p.value)
  df <- tibble(Drug = names(dat),p.value = fet.p, p.adj = p.adjust(fet.p,method = "BH"))
  return(df)
}

# calculate fisher's exact test with BH multiple hyppothesis correction 
# currently tests for drug/pair/triple over/underrepresentation C2 vs -C2. can be changed to calculate for other comparisons 
# set "greater" for over representation , "less" for under representation, or "two.sided" for either over/under
pred_class_drugs_over<-fish_test_fun(pred_class_drugs,"pred","greater") #"BPaL_C2Balaned_Pred_0.5" "less"
pred_class_drugs_under<-fish_test_fun(pred_class_drugs,"pred","less") #"BPaL_C2Balaned_Pred_0.5" "less"
pred_class_pairs_over<-fish_test_fun(pred_class_pairs,"pred","greater")
pred_class_pairs_under<-fish_test_fun(pred_class_pairs,"pred","less")
pred_class_triples_over<-fish_test_fun(pred_class_triples,"pred","greater")
pred_class_triples_under<-fish_test_fun(pred_class_triples,"pred","less")

# combined tables
pred_class_over <- bind_rows(pred_class_drugs_over,pred_class_pairs_over,pred_class_triples_over) %>%
  mutate(p.adj_alltest = p.adjust(p.adj,method = "BH"))
pred_class_under <- bind_rows(pred_class_drugs_under,pred_class_pairs_under,pred_class_triples_under)%>%
  mutate(p.adj_alltest = p.adjust(p.adj,method = "BH"))

# write table
write.xlsx(pred_class_over,paste(wd,paste0(filename_pred,"_OverRepresented_wAdjPvalue.xlsx"),sep="/"))
