# Supplementary material for: Design principles to assemble drug combinations for effective tuberculosis therapy using interpretable pairwise drug response measurements
Source: Cell Rep Med. 2022 Sep 8;3(9):100737. doi: 10.1016/j.xcrm.2022.100737 (PMC9512659; doi:10.1016/j.xcrm.2022.100737)
Supplement: Data S6. Original code for generating figures and tables, related to Figures 2-5, S2-S7, and Data S1, S3-S5 [file mmc7.zip › Data S6/FIgure S2/FIgure S2C/FigureS2C.R]

rm(list=ls())
# working directory
wd <- "~/Documents/pairwisework/projects/paper script preparation/Sup/Figure S2/Figure S2C"
setwd(wd) # set working directory

# script to rename variables in input files for publication
library(tidyverse)
library(readxl)
library(openxlsx)
library(ggpubr)

# load files
pair_dat_input <- read_excel(paste(wd,"pairs.xlsx",sep="/"))
combo_dat_input <- read_excel(paste(wd,"HO.xlsx",sep="/"))

# select data and rename
pair_dat <- pair_dat_input%>%
  select(Drug,contains("prob.1")) %>%
  rename(Pair=Drug) %>%
  rename(Pair_prob = contains("prob.1"))
combo_dat <- combo_dat_input%>%
  select(Drug,contains("prob.1")) %>%
  rename(Combo=Drug) %>%
  rename(Combo_prob = contains("prob.1"))

# find function
find_fun <- function(dat,pair){
  pair_grid <- combn(dat[,1] %>% str_split("\\+") %>% unlist,2) %>% t %>% as.data.frame
  dat_pairs <- unite(pair_grid, pairs,sep = "+")
  max_pair <- filter(pair, Pair %in% pull(dat_pairs,pairs)) %>%
    slice_max(Pair_prob)
  dat_probs <- select(max_pair,c(Pair,Pair_prob)) %>%
    bind_cols(select(dat,c(Combo,Combo_prob)))
  return(dat_probs)
}

# data frame of probs
prob_df <- map_df(1:nrow(combo_dat),function(x) find_fun(combo_dat[x,],pair_dat))

prob_plot <- ggplot(prob_df,aes(x=Pair_prob,y= Combo_prob)) +
  geom_abline(linetype = "dashed")+
  geom_point(shape=1,size=1)+
  xlim( c(0,1) ) + ylim( c(0,1) ) + coord_fixed() +
  xlab("Pair probability")+
  ylab("Combination probablity")+
  labs(title="Best drug pair vs combination predicted probablity")+
  theme_pubr()

# save
pdf(paste("FigureS2C.pdf",sep="/"))
print(prob_plot)
dev.off()
