# Supplementary material for: Design principles to assemble drug combinations for effective tuberculosis therapy using interpretable pairwise drug response measurements
Source: Cell Rep Med. 2022 Sep 8;3(9):100737. doi: 10.1016/j.xcrm.2022.100737 (PMC9512659; doi:10.1016/j.xcrm.2022.100737)
Supplement: Data S6. Original code for generating figures and tables, related to Figures 2-5, S2-S7, and Data S1, S3-S5 [file mmc7.zip › Data S6/FIgure S2/Figure S2A/FIgureS2A.R]

rm(list=ls())
# PCA calcuating and plotting script
# written to take as input data with 2 True class and 2 dataset
# uses as input the output of DatasetAppend.R (run 2x) and DataFileClassAppend_AddTrueClassOnly.R
# has dataset column and TrueClass columns
# does not have score column

# -C1(red) is "#D55E00"
# +C1(blue) is "#0072B2"
# +C2 is "#009E73"
# -C2 is "#E69F00"

# working directory
wd <- "~/Documents/pairwisework/projects/paper script preparation/Sup/Figure S2/Figure S2A"
setwd(wd) # set working directory

#libraries
library(here)
library(readxl)
library(tidyverse)
library(factoextra)

# plotting libraries
library(ggExtra)
library(ggExtra)

# PCA function
PCA_fun <- function(Data,drugs,gp_var=NULL){
  # Impute NAs with mean values of the training data
  # Since PCA does mean-centering, this effectily zeroes any contribution from NAs
  m <- map_dbl( Data, mean, na.rm=TRUE )
  Xtrm <- map2_dfc( Data, m, ~ifelse(is.na(.x), .y, .x) )
  Xtrm <- bind_cols(drugs,Xtrm) %>% column_to_rownames(var ="Drug")
  # Perform unsupervised PCA on the mean-imputed data
  pca <- Xtrm %>% prcomp(scale=TRUE) 
  return(pca)
}
# clean up PCA
PCA_clean <- function(PCA,Data){
  # function to clean PCA output using broom package
  Xtrp <- broom::augment(PCA) %>% 
    dplyr::rename(Drug=.rownames) %>% # rename .rownames column to Drug
    mutate_at("Drug",as.character) %>%
    rename_at(vars(starts_with(".fitted")),funs(str_replace(., ".fitted", ""))) #unsupervised 
  return(Xtrp)
}
# data prep function
PCA_plot_prep <- function(PCA_clean,Data_input,keep_cols){
  Data <- Data_input %>%select(!!keep_cols)
  # prepare the plot 
  Xproj <- PCA_clean %>%
    left_join(Data,by="Drug")%>%
    # add_column(`combo class`="Train")%>%
    # mutate_at( "Score", factor, levels=c(-1,1) ) %>% 
    # mutate_at( "Dataset", factor, levels=c("Training","Test"))%>%
    # mutate(Class=recode(Score,`-1`=classes[1],`1`=classes[2]) %>% fct_relevel(classes[1],classes[2]))%>%
    mutate(NumDrugsClass=case_when(NumbDrugs==3~"3 drugs",
                                   TRUE~"4+ drugs")%>% as_factor) #,fct_relevel("3 drugs","4+ drugs"))
  Xproj <- Xproj %>%select(!!keep_cols, NumDrugsClass,starts_with("PC")) #reorder columns
}
#plotting function
PC_plot_fun <- function (data, c_var,s_var,PC_choose,pca_eigenvalue,c_color,c_shape,c_size){
  # plotting function 
  # data, choose PCs, % variance described, color, shape, size
  
  PCs <-paste0("PC",as.character(PC_choose))
  # percent variance explained by PCS
  PC_choose_VarPerc <- pca_eigenvalue[PC_choose,]$variance.percent # extract % total variacne explained by PC
  
  # plot characteristics 
  g_pal <- c_color# color scheme with unlabeled
  g_shape <- c_shape
  g_size <- c_size # labels for points # 2 category
  
  # plot titles
  plot_title <-"PC plot"
  plot_subtitle <- paste("All in vitro models:", paste0("PC",as.character(PC_choose),collapse = " and "))
  
  #subset data before inputting to
  p_PCplot <- data %>% 
    # arrange(!!c_var) %>% 
    ggplot(aes_string(x=as.name(PCs[1]),y=as.name(PCs[2]),color=as.name(c_var),label="Drug",size=as.name(c_var)))+
    geom_vline(xintercept = 0,linetype="dotted",size=1)+
    geom_hline(yintercept = 0,linetype="dotted",size=1)+
    geom_point(aes(shape=!!sym(s_var),fill=!!sym(c_var)))+
    scale_shape_manual(values = g_shape)+ # fix this
    scale_colour_manual(values=g_pal)+
    scale_fill_manual(values=g_pal)+
    scale_size_manual(values=g_size)+ 
    labs(title =plot_title, subtitle = plot_subtitle)+
    xlab(paste0("PC",as.character(PC_choose[1]),"(",as.character(round(PC_choose_VarPerc[1],0)),"%)"))+
    ylab(paste0("PC",as.character(PC_choose[2]),"(",as.character(round(PC_choose_VarPerc[2],0)),"%)"))+
    theme_classic()+
    theme(plot.title = element_text(hjust = 0.5,size = 12),
          plot.subtitle= element_text(hjust = 0.5,size = 8),
          plot.caption = element_text(hjust = 0,size = 4,face="italic"),
          text = element_text(size=18,face="bold"),
          panel.border = element_rect(fill = NA,size=1),
          aspect.ratio = 1,
          legend.position = "bottom") +
    coord_fixed()
  # Add margin plot
  p_PCplot_pdf <- ggMarginal(p_PCplot,type="boxplot",groupColour = TRUE, groupFill = TRUE)
  p_PCplot_pdf
}

### input file names
tr_filename <- "FigureS2A_data" # training filename "TrainingData_All_RMM_HRZMfixed_wMouric2way_wHRE_DrugNumb123"
# outcome model
outcome <- "SOC" # model outcome
dataset_pref <- "Dataset" # prefix on dataset columns
dataset_col <- paste(dataset_pref,outcome,sep="_") # dataset column name to keep
class_pref <- "TrueClass" # prefix on classification columns
class_col <- paste0("TrueClass_",outcome) # classification column name to keep
shape_col <- "NumDrugsClass" # column containing classification for shapes. Currently Drug number classification defined in the PCA_plot_prep
keep_cols <- c("Drug","NumbDrugs",dataset_col,class_col)# columns to keep

# need to 
# Load the data and remove all features with more than 35% NAs and save Drug Name and DrugNumber
Xtr_input <- read_excel(paste(wd,paste(tr_filename,".xlsx",sep= ""),sep = "/"))
Xtr_pre <- Xtr_input %>%filter(!!sym(class_col) != "candidate") # remove unclassified combos if present
  
# set up data for PCA
Xtr <- Xtr_pre %>%
  select( -!!keep_cols,-contains(c("TrueClass","Dataset"))) %>% # remove keep oclun
  select_if( ~sum(is.na(.x)) <= length(.x)*0.35 ) # remove sparce features with less than 0.65 complete data
tr_Drugs_selected <- Xtr_pre %>% select(Drug) # name of drugs

# call PCA function
pca <- PCA_fun(Xtr,tr_Drugs_selected)
# clean up PCA
pca_clean <- PCA_clean(pca,Xtr_pre)
# prep data for plotting
combo_classes <- c("-C1","+C1","+C1-C2","-C2","+C2")
pca_plot_prep <- PCA_plot_prep(pca_clean,Xtr_pre,keep_cols)

# eignevalues
pca_eigenvalue <-factoextra::get_eigenvalue(pca) 
rownames(pca_eigenvalue) <- pca_eigenvalue %>%rownames %>% str_replace("Dim.","PC")

# plot PCA
# define colors, shapes, sizes
## these are the ones i chose
# -C1(red) is "#D55E00"
# C1/C1a(blue) is "#0072B2"
# C2 is "#009E73"
# -C2 is "#E69F00"
class_color <- c("#D55E00","#0072B2","#0072B2","#E69F00","#009E73")
names(class_color) <- combo_classes
class_shape <- c(21,25)
names(class_shape) <- c("3 drugs","4+ drugs")
class_size <- c(5,5,5,5,5)
names(class_size) <- combo_classes

# classification variable
# PCA plot
PC_plot1 <- PC_plot_fun(pca_plot_prep,class_col,shape_col,c(1,2),pca_eigenvalue,class_color,class_shape,class_size)
PC_plot2 <- PC_plot_fun(pca_plot_prep,class_col,shape_col,c(1,3),pca_eigenvalue,class_color,class_shape,class_size)

# save plots
pdf(paste(wd,"FigureS2A_upper.pdf",sep="/"))
print(PC_plot1)
dev.off()

pdf(paste(wd,"FigureS2A_lower.pdf",sep="/"))
print(PC_plot2)
dev.off()
