# Supplementary material for: Design principles to assemble drug combinations for effective tuberculosis therapy using interpretable pairwise drug response measurements
Source: Cell Rep Med. 2022 Sep 8;3(9):100737. doi: 10.1016/j.xcrm.2022.100737 (PMC9512659; doi:10.1016/j.xcrm.2022.100737)
Supplement: Data S6. Original code for generating figures and tables, related to Figures 2-5, S2-S7, and Data S1, S3-S5 [file mmc7.zip › Data S6/Data S3/Data S3 model predictions/DataS3_HighOrder_Predictions.R]

# single model prediction
# need to modify with mapping to work for multiple models at the same time
# loads ML workspace and you can select which model to use for predictions
rm(list=ls())
# working directory
wd2 <- "~/Documents/pairwisework/projects/paper script preparation/Sup/Data S3/Data S3 model predictions"
setwd(wd2) # set working directory

# libraries
library(tidyverse)
library(mlr)
library(readxl)
library(openxlsx)

# prediction function
pred_fun <- function(cond_name, model_list,Xproj_list,ThreshVPerf_list,orig_pred_list,data_4_pred,classes){
  # get condition subset name only - remove the "CondSub_" portion
  cond_sub <- cond_name %>% str_remove("CondSub_")
  # select subset data
  Xproj <- Xproj_list[[cond_name]] # original data
  mod<-model_list[[cond_name]] # model
  TvP<-ThreshVPerf_list[[cond_name]] # threshold vs performance 
  
  # training drugs and threshold performance data
  train_drug <- Xproj %>% filter(Dataset == "Train") %>% pull(Drug)
  ThreshVPerf <-df_ThreshVPerf_list[[cond_sub]]$data # performance v threshold data
  
  #make your predictions
  do_pred <- predict( object = mod, newdata = data_4_pred %>% as.data.frame)
  pred_drugs <- data_4_pred %>% select(Drug) # the three way drugs you are testing on
  
  # for Youden's J
  # # get averaged performance data from the resampling/crossvalidation and calculate youden's J
  train_perf_data <-TvP$data %>% # get resampling data
    mutate(Y_J = tpr+tnr-1) #  calculate youden's J for each threshold value
  # get optimal threshold from Youden's J
  all_Y_J_max <- train_perf_data%>%
    slice_max(Y_J) %>% pull(threshold) # select the threshold where Youden's J is maximum
  # optimum threshold
  opt_thresh <-all_Y_J_max[all_Y_J_max!=0] %>% min # in the case of ties in the Max Youden's J, exclude 0 threshold and select the minimum (least restrictive)
  
  #Add the Drug Column, dataset (train/test), score add Youden's J threshold, 
  drug_dataset_score <- pred_drugs %>% mutate(Dataset = case_when(Drug %in% (Xproj %>% filter(Dataset=="Train") %>% pull(Drug))~"Train",
                                                                  Drug %in% (Xproj %>% filter(Dataset=="Test") %>% select(Drug)) ~"Test",
                                                                  TRUE~"Candidate")) %>%
    left_join(Xproj %>% select(Drug,Score),by = "Drug")
  extract_pred_data = do_pred$data %>%
    add_column(YJ=opt_thresh) 
  extract_pred_data<- extract_pred_data %>% setNames(paste0(cond_sub, "_",names(.))) # append the condition subset name to the variable names
  extract_pred_data <- bind_cols(drug_dataset_score,extract_pred_data) %>%
    select(-contains("-1")) %>%
    # rename columns
    rename(TrueClass=Score) %>% 
    mutate(TrueClass = case_when(TrueClass==1~classes[1],
                                 TrueClass==-1~classes[2],
                                 TRUE~"Candidate")) %>%
    rename_with(~str_remove(.,".1")) %>%
    rename_with(~str_replace(.,"response","Class")) %>%
    mutate(!!sym(paste(cond_sub,"Class",sep="_")) := case_when(!!sym(paste(cond_sub,"prob",sep="_"))>opt_thresh~classes[1],TRUE~classes[2]))

    # classify
    
  
  #format for table writing
  # extract_pred_data <- 
  #output
  return(extract_pred_data)
}

# list of R workspaces containing models
workspace_list <- list.files(path = wd2,pattern=".Rdata")

# classes
SOC_classs <- c("+C1","-C1")
BPaL_classs <- c("+C2","-C2")

#select condition subset model
select_model <- c("abcdhsv","bsv","dhs","bds","adh","acd","bdh") # this has to match the condition names from the modeling workspace

# load data for predictions
data_4_predict <-read_excel(paste(wd2,"HighOrderCombo_Data.xlsx",sep="/"))
colnames(data_4_predict) <- colnames(data_4_predict) %>% # append "Loewe onto the FICs becuase label used during model training
  str_replace("FIC","LoeweFIC")

# loop through all workspaces in directory
for (i in workspace_list){
  # current workspace
  current_ws <- i
  
  # extract outcome from begining of file name
  outcome <- current_ws %>% str_extract("[^_]+")
  
  # conditional for outcome specific choices
  if (outcome == "BPaL"){
    classes <- BPaL_classs
    current_models <- select_model
  }else{
    classes <- SOC_classs
    current_models <- select_model[1]
  }
  
  # load workspace with models
  filename_ws <- current_ws
  load(paste(wd2,filename_ws,sep="/"))
  
  
  # output save file name
  out_filename <- str_remove(filename_ws,"_workspace.Rdata") %>%
    paste("HighOrder_predictions.xlsx",sep="_")
  
  # condition subset labels in workspace
  cond_sub <- paste0("CondSub_",current_models) 
  
  
  # run prediction function and get output
  All_pred_truelab <- map(cond_sub, function(x) pred_fun(x, final_mod_list,Xproj_list,df_ThreshVPerf_list,pred_list,data_4_predict,classes ))
  names(All_pred_truelab) <- cond_sub
  
  # make merged dataframe with all model predictions
  All_pred_merged <- All_pred_truelab[[1]] %>% select (Drug,Dataset,TrueClass)
  for(i in cond_sub){
    All_pred_merged <- All_pred_merged %>% left_join(All_pred_truelab[[i]],by = c("Drug","Dataset","TrueClass"))
  }
  # reorder
  All_pred_merged <- All_pred_merged %>% 
    select(Drug,Dataset,TrueClass,ends_with("_Class"),ends_with("_prob"),ends_with("_YJ"))
  
  # save file
  openxlsx::write.xlsx(All_pred_merged, file = paste(wd2,out_filename,sep="/"))

}
