# Supplementary material for: Design principles to assemble drug combinations for effective tuberculosis therapy using interpretable pairwise drug response measurements
Source: Cell Rep Med. 2022 Sep 8;3(9):100737. doi: 10.1016/j.xcrm.2022.100737 (PMC9512659; doi:10.1016/j.xcrm.2022.100737)
Supplement: Data S6. Original code for generating figures and tables, related to Figures 2-5, S2-S7, and Data S1, S3-S5 [file mmc7.zip › Data S6/Data S3/Data S3 train test split performance/DataS3_ML_TaskMaker.R]

# MLR taskmaker script
# script called by DataS3_ML_Algorithms_Performance_RUN_ME.R

### +++++++++++++++++++++++++
# check for data completion
data_complete <- function(Data,ds_vars,TP_sub=FALSE){
  # Data = dataframe that has variables and Drug names
  # ds_vars = character vector of first eltter of condtiions e.g. c("b_", "a_")
  # TP_sub = TRUE/FAlSE whether to keep conditions with incomplete time points (e.g. C but not T)
  Data_noDrugs = Data %>% dplyr::select(-Drug)
  my_cols = colnames(Data_noDrugs) %>% as_data_frame() %>% 
    separate(value,c("met","cond","tp","summary"),sep = "_")
  Drugs_in <- Data %>% pull(Drug)
  Data_temp <- Data %>% dplyr::select(Drug,everything())
  Data_out_list <- Data_temp[rowSums(is.na(dplyr::select(Data_temp,-Drug))) != ncol(Data_temp)-1, ] # remove rows with all NAs
  
  #Data_out_list <- tibble(Drug=pull(Data_temp,Drug))
  
  for (i in 1:length(ds_vars)){
    Drugs <- Data_out_list %>% pull(Drug)
    c_term <-paste0(ds_vars[i],"[:alnum:]*_")
    c_vars <- colnames(Data_out_list)[str_detect(colnames(Data_out_list),c_term)] %>% as_data_frame
    variables_parsed <- c_vars %>%
      separate(value,c("met","cond","tp","summary"),sep = "_")
    variables_unique_list <- map(variables_parsed,unique) # list of unique values
    if(length(variables_unique_list$tp)==0){
      next
    }
    c_Data <- Data_out_list %>%
      filter(Drug %in% Drugs) %>%
      dplyr::select(Drug,matches(pull(c_vars,value)))
    c_Data <- c_Data[rowSums(is.na(dplyr::select(c_Data,-Drug))) != ncol(c_Data)-1, ] # remove rows with all NA
    Drugs <- c_Data %>% pull(Drug)
    Data_out_list <- Data_out_list %>% filter(Drug %in% Drugs)
    for (j in 1:length(variables_unique_list$tp)){
     # s_term <-paste0(ds_vars[i],"[:alnum:]*_",variables_unique_list$tp[j])
      s_term = variables_unique_list$tp[j]
      #s_vars <- colnames(Data)[str_detect(colnames(Data),s_term)]
      Dat_noDrug = Data %>% dplyr::select(-Drug) 
      s_vars = colnames(Dat_noDrug)[which(s_term == my_cols$tp)]
      Data_sel <- c_Data %>%
        filter(Drug %in% Drugs) %>%
        dplyr::select(Drug,matches(s_vars))
      Data_sel <- Data_sel %>%
        filter(Drug %in% Drugs) %>%
        dplyr::select(Drug,matches(pull(c_vars,value)))
      Keep_Drugs <-Drugs[(rowSums(is.na(dplyr::select(Data_sel,-Drug))) != ncol(Data_sel)-1)]
      Data_sel <- Data_sel %>% filter(Drug %in%Keep_Drugs) # remove rows with all NA
      if(TP_sub){
        if(is_empty(Keep_Drugs)){
          rem_vars<-colnames(dplyr::select(Data_sel,-Drug))
          Data_out_list<-Data_out_list %>% dplyr::select(-one_of(rem_vars))
        }
      }else{
        if(is_empty(Keep_Drugs)){
          rem_cond<-colnames(dplyr::select(c_Data,-Drug))
          Data_out_list<- Data_out_list %>% dplyr::select(Drug,-matches(pull(c_vars,value)))
        }
      }
    }
  }
  return(Data_out_list)
}

### ++++++++++++++++++++

# subset of variables to use
cond_sub <- FALSE
ds_choice <- c("a","b","s","c","h","d","v")

## My ML
# response variables
ResponseCol = "Score"
pos = "1" # positive class

# choose whether to keep conditions with incomplete time points
TP_sub <- FALSE
if(TP_sub){
  TP_filename<-"TPpartial"
}else{
  TP_filename<-"TPcomplete"
}
# Load training data the data and get drug names
Xtr_input <- read_excel(paste(input_dir,tr_filename,sep="/"))
# load testing data
Xte_input <- read_excel(paste(input_dir,te_filename,sep="/"))

# remove variables: Drug, drug numb and score, rename variables with short condtition and timepoint names
Xtr <- Xtr_input %>% 
  dplyr::select( -Drug, -NumbDrugs, -Score,-Dataset) %>%
  dplyr::select_if( ~sum(is.na(.x)) <= length(.x)*0.35 ) # remove NA columns with > 0.35 fraction
# save the training data into variable for restoring later
Xtr_orig <- Xtr

# traiing data 
Xte <- Xte_input
Xte_orig <- Xte

# setup for condition subsetting loop
# all variables from training set
input_variables <- colnames(Xtr) %>% as_tibble
# df of parsed variables separated into condition, metric and time point
variables_parsed <- input_variables %>%
  separate(value,c("met","cond","tp","summary"),sep = "_")
variables_unique_list <- map(variables_parsed,unique) # list of unique values

# grid of all possible conditions subsets (rows) represented by 0s and 1s with columns representing conditions
cond_l = rep(list(0:1),length(variables_unique_list$cond)) # 0,1 list of conditions
cond_grid = expand.grid(cond_l) # grid of 0s and 1s of all possible combinations (rows) of conditions (columns)
cond_grid = cond_grid[apply(cond_grid,1,any),] # remove no condition row
colnames(cond_grid) = variables_unique_list$cond #name the columns
# optional dplyr::select subset of condition combinations
if(cond_sub){
  cond_grid <-cond_grid %>% 
    dplyr::select(any_of(ds_choice)) %>%
    distinct %>%
    filter_all(any_vars(. != 0))
}
PCA_list <-list() # PCA object
Xproj_list<-list() # Transformed data wit
TrainData_list <- list() # ML training data
TestData_list <- list() # ML testing data
task_list<-list() # 

# for (j in 1:nrow(cond_grid)){ #uncomment to run all possible models
  for (j in nrow(cond_grid)){ # uncomment to only get "all" model
  # trainin and test data intialization
  Xtr<-Xtr_orig # reinitialize the Xtr with original data
  Xte <- Xte_orig # reinitialize the Xte with original data
  
  # conditions subset
  cond_set <- cond_grid[j,] #get specific conditions
  ds_crit<-paste0(colnames(cond_set)[as.logical(cond_set)],"_") # vector of conditions subset 
  cond_initials <- colnames(cond_grid)[which(as.logical(cond_set))] # initials for condition subset
  cond_sub_name <- paste0("CondSub_",paste0(sort(cond_initials),collapse = "")) # condition subset name for 
  print_itter <- paste("Condition subset",j,"of",nrow(cond_grid),cond_sub_name)
  
  my_cols2 = colnames(Xtr) %>% as_data_frame() %>% 
    separate(value,c("met","cond","tp","summary"),sep = "_")
  cond_init_num = which(my_cols2$cond %in% cond_initials)
  Xtr_sub <- Xtr[,cond_init_num]
  Xtr<-Xtr_sub
  
  # check that condtiions for training exist in testing set. if not, skip
  Xtr_vars <- colnames(Xtr) %>% as_data_frame 
  Xtr_variables_parsed <- Xtr_vars %>%
    separate(value,c("met","cond","tp","summary"),sep = "_")
  Xtr_variables_unique_list <- map(Xtr_variables_parsed,unique) # list of unique values
  Xte_vars <- colnames(dplyr::select(Xte,-Drug,-NumbDrugs,-Score,-Dataset)) %>% as_data_frame
  Xte_variables_parsed <- Xte_vars %>%
    separate(value,c("met","cond","tp","summary"),sep = "_")
  Xte_variables_unique_list <- map(Xte_variables_parsed,unique) # list of unique values
  
  if(!all(Xtr_variables_unique_list$cond %in% Xte_variables_unique_list$cond)){
    error_msg <- "- skipped because testing set missing condtion from training set"
    print(paste(print_itter,error_msg))
    next
  }
  
  #subset testing obervations (combos) by onky those with complete data (data was measured)
  te_Drugs_selected <- Xte %>% dplyr::select(Drug) # define object with subset of drugs with complete subset data
  # intersction betwen variables of training and testing
  v <- intersect( colnames(Xtr), colnames(Xte) )
  Xtr <- dplyr::select( Xtr, one_of(v) )
  Xte <- dplyr::select( Xte, one_of(v) ) 
  Xte <- data_complete(bind_cols(te_Drugs_selected,Xte),ds_crit,TP_sub=TP_sub)
  if(is_empty(dplyr::select(Xte,-Drug))){
    error_msg <- "No test data for condition subset:"
    print(paste(error_msg, as.character(paste(ds_crit,collapse = ",")),". Please investigate. Check if there are timepoints missing. 
                     You can opt to remove missing timepoints by passing TP_sub= TRUE to the data_complete function"))
    next
  }
  te_Drugs_selected <- Xte %>% dplyr::select(Drug) # define object with subset of drugs with complete subset data
  Xte <- dplyr::select(Xte,-Drug)
  # check the data completion of each 
  # stopifnot( all(colnames(Xtr) == colnames(Xte)) )
  if(is_empty(Xtr)&&is_empty(Xte)||nrow(Xte)==0){
    error_msg <- "- skipped because no data for testing combos with condtion subset"
    print(paste(print_itter,error_msg))
    next
  }
  
  # intersction betwen variables of training and testing AGAIN
  # this is necessary since there is an option to change which variables are being dplyr::selected to use based on the completions of testing data
  # threfore we need this
  v <- intersect( colnames(Xtr), colnames(Xte) )
  Xtr <- dplyr::select( Xtr, one_of(v) )
  Xte <- dplyr::select( Xte, one_of(v) )
  
  # print out which itteration
  print(paste(print_itter))
  
  # Add drug names back onto training data
  Xtrm <- bind_cols(dplyr::select(Xtr_input,Drug),Xtr)

  # Prepare training data 
  Xtrp <- Xtrm %>%  
    mutate_at("Drug",as.character) %>%
    left_join(dplyr::select(Xtr_input,Drug,Score),by="Drug")%>%
    add_column(`combo class`="Train")
  
  # prepare test data
  Xtem <- bind_cols(te_Drugs_selected,Xte) 
  # testing data
   Xtep <- Xtem %>% 
       mutate_at("Drug",as.character) %>%
      left_join(dplyr::select(Xte_input,Drug,Score),by="Drug")%>%
      add_column(`combo class`="Test")

  # prepare combined trainind and test data with 
  Xproj <- bind_rows( Train = Xtrp, Test = Xtep, .id="Dataset" ) %>%
    mutate_at( "Score", factor, levels=c(-1,1) ) %>% # change class to factor and set factor level order
    mutate_at( "Dataset", factor, levels=c("Train","Test")) %>% # change class to factor and set factor level order
    mutate_at(c("Drug","combo class"),factor) # change class to factor

  # training dataset for ML
  TrainData_ML = Xproj %>% filter(Dataset=="Train") %>% 
    dplyr::select(-Drug, -Dataset , -`combo class`) %>%
    as.data.frame # training data
  
  # test dataset for ML
  TestData_ML = Xproj %>% filter(Dataset=="Test") %>% 
    dplyr::select(-Drug, -Dataset, -`combo class`) %>% 
    as.data.frame # training data
  
  # define classification task
  task_id <- paste0(cond_sub_name)
  task <- makeClassifTask(data = TrainData_ML, target = ResponseCol, positive = pos, id = task_id)

  # define classification task
  task <- makeClassifTask(data = TrainData_ML, target = ResponseCol, positive = pos, id = task_id)
  
  # store data that will be saved later
  Xproj_list[[task_id]] <- Xproj
  TrainData_list[[task_id]]<-TrainData_ML
  TestData_list[[task_id]]<-TestData_ML
  task_list[[task_id]] <- task

}

#extract task names - Condition subset and PCs used for task
task_names <- names(task_list)

# save ML training data workspace 
out_filename_image <-paste(tr_set,te_set,TP_filename,"ML_workspace.Rdata",sep="_")
save.image(file = paste(ML_dir,out_filename_image,sep="/"))
cat(paste("\nWrite task workspace file:",out_filename_image,sep="\n"))
