# Supplementary material for: Design principles to assemble drug combinations for effective tuberculosis therapy using interpretable pairwise drug response measurements
Source: Cell Rep Med. 2022 Sep 8;3(9):100737. doi: 10.1016/j.xcrm.2022.100737 (PMC9512659; doi:10.1016/j.xcrm.2022.100737)
Supplement: Data S6. Original code for generating figures and tables, related to Figures 2-5, S2-S7, and Data S1, S3-S5 [file mmc7.zip › Data S6/Data S3/Data S3 train test split performance/DataS3_ML_TrainTestParser.R]

# train/test parsing script
# script called by DataS3_ML_Algorithms_Performance_RUN_ME.R

# function for train/test parsigin
train_test_parse_fun <- function(data,type="prop",frac=0.7,pos=5,neg=pos,pos_class=1,neg_class=-1){
  # if the number of positives and negatives is the same. randomlly sample the same number 
  if(type=="prop"){ # if type=="prob" using stratified proporitional sampling (default)
    dat_train <- data %>% group_by(Score) %>% sample_frac(size = frac,replace = FALSE)
    dat_test <- data %>% setdiff(dat_train)
  }else{if(type=="num"){ # if type=="num"
    if(pos==neg){
      dat_train <- data %>% group_by(Score) %>% sample_n(size=numb_pos,replace = FALSE) 
      dat_test <- data %>% setdiff(dat_train)
    }else{
      dat_pos <- data %>% filter(Score==1)
      dat_pos_train <- dat_pos %>% group_by(Score) %>% sample_n(size=numb_pos,replace = FALSE) 
      dat_pos_test <- dat_pos %>% setdiff(dat_pos_train)
      dat_neg <- data %>% filter(Score==-1)
      dat_neg_train <- dat_neg %>% group_by(Score) %>% sample_n(size=numb_neg,replace = FALSE) 
      dat_neg_test <- dat_neg %>% setdiff(dat_neg_train)
      dat_train <- bind_rows(dat_pos_train,dat_neg_train)
      dat_test <- bind_rows(dat_pos_test,dat_neg_test)
    }
  }
  }
  return(list(train=dat_train%>% 
                mutate(Dataset="Training"),
              test=dat_test%>% 
                mutate(Dataset="Test")
  )
  )
}

set.seed(as.numeric(seed))
train_test_list <-train_test_parse_fun(data = dat,type,frac,pos=numb_pos,neg=numb_neg)

# write train and test
# file suffix to append
file_append <- paste0(split_name,"_Seed",seed)
outfilename_base<-paste(filename_data,file_append,sep="_")

# training file
# input file names
tr_filename <- paste0(outfilename_base,"_training.xlsx")
openxlsx::write.xlsx(train_test_list$train,paste(input_dir,tr_filename,sep="/"))
cat(paste("\nWrite training table file:",tr_filename,sep="\n"))
# test file input names

te_filename <- paste0(outfilename_base,"_testing.xlsx")
openxlsx::write.xlsx(train_test_list$test,paste(input_dir,te_filename,sep="/"))
cat(paste("\nWrite testing table file:",tr_filename,sep="\n"))
