# Supplementary material for: Design principles to assemble drug combinations for effective tuberculosis therapy using interpretable pairwise drug response measurements
Source: Cell Rep Med. 2022 Sep 8;3(9):100737. doi: 10.1016/j.xcrm.2022.100737 (PMC9512659; doi:10.1016/j.xcrm.2022.100737)
Supplement: Data S6. Original code for generating figures and tables, related to Figures 2-5, S2-S7, and Data S1, S3-S5 [file mmc7.zip › Data S6/Data S3/Data S3 train test split performance/DataS3_ML_train_test_split_performance_TableMerge.R]

# table merger script
# script called by DataS3_ML_Algorithms_Performance_RUN_ME.R

# columns to keep or remove
sel_list <- c("NumbDrugs")

# columns to keep or remove
sel_list1 <- c("AUC","F1") #from file 1
sel_list2 <- c("AUC","F1") # from file 2
# column used to join columns
join_col <- "CondSub"

# suffix to append to out filenaem
suffix <- "TrainANDTestPerf"
# filneame
file1_label <- "Training"
data1 <-read_excel(paste(ML_dir,tr_perf_outname,sep="/")) %>%
  mutate(!!sym(join_col) := TASK.ID %>% str_remove(".imputed"))
file2_label <- "Test"
data2 <-read_excel(paste(ML_dir,te_perf_outname,sep="/"))

# merge data from tables
data_merge <- left_join(data1 %>% select(one_of(join_col,sel_list1)),data2%>% select(one_of(join_col,sel_list2)),by=join_col)
names(data_merge) <- names(data_merge) %>% str_replace(".x",paste0("_",file1_label)) %>% str_replace(".y",paste0("_",file2_label))

# write combined table
outfilename <- paste(filename_table_base %>% str_remove("_workspace"),suffix,sep = "_")
write.xlsx(data_merge,paste(ML_dir,paste0(outfilename,".xlsx"),sep="/"))
cat(paste("\nWrite combined performance table file:",outfilename,sep="\n"))
