# Supplementary material for: Design principles to assemble drug combinations for effective tuberculosis therapy using interpretable pairwise drug response measurements
Source: Cell Rep Med. 2022 Sep 8;3(9):100737. doi: 10.1016/j.xcrm.2022.100737 (PMC9512659; doi:10.1016/j.xcrm.2022.100737)
Supplement: Data S6. Original code for generating figures and tables, related to Figures 2-5, S2-S7, and Data S1, S3-S5 [file mmc7.zip › Data S6/Data S3/Data S3 train test split performance/DataS3_ML_train_test_split_performance_RUN_ME.R]

# script to train and test split performance

rm(list=ls())
# working directory
wd <- "~/Documents/pairwisework/projects/paper script preparation/Sup/Data S3/Data S3 train test split performance"
setwd(wd) # set working directory

# libraries
library(readxl)
library(openxlsx)
library(tidyverse)
library(tools)
library(mlr)
library(randomForestSRC)

# outcomes
outcome <- c("SOC", "BPaL")

# .xlsx file list
filelist <-list.files(wd,pattern = ".xlsx")

# make new directory for parsed input data files
input_dir <- paste(wd,"ParsedInput",sep="/")
dir.create(input_dir)

# make new directory for ML files
ML_dir <- paste(wd,"MLfiles",sep="/")
dir.create(ML_dir)

for (ii in filelist){
  filename_data <- file_path_sans_ext(ii)
  dat <-read_excel(paste(wd,paste0(filename_data,".xlsx"),sep="/"))
  
  #ML algorithms
  learner <- "randomForestSRC"
  
  # parameters for train/testing splits to set
  type <- "prop" # this is either stratified proportion ("prop", default) or set number ("num") of positive and negative samples for training/testing
  frac <- 0.7 # proporition of data to use for training data if using stratified proportion sampling
  
  # conditional for if you use proportion or number
  if(type=="prop"){
    prop <- paste(frac*100,(1-frac)*100,sep="_")
    split_name <- paste0("RandProp",prop)
  }else{
    if(type=="num"){
      numb <- paste(paste0(numb_pos,"pos"),paste0(numb_neg,"neg"),sep="_")
      split_name <- paste0("Rand",numb)
    }
  }
  # number of train and test splits
  numb_iter = 10
  perf_list_itter<-list()
  
  # loop for running eat iteration
  for(i in 1:numb_iter){
    # seed used for random train and test split
    seed <- paste0("123",i)
    
    # run random training and test parsing script
    source(paste(wd,"DataS3_ML_TrainTestParser.R",sep="/"))
    
    # task maker section
    # variables for task maker
    ### train and test set names used for output file naming
    tr_set <- paste0(file_path_sans_ext(filename_data),split_name,"_Seed",seed,"_training") # training filename
    te_set <- paste0("Seed",seed,"_testing") #"TestingData_Sub_RMM_NC_ND" # tresting filename
  
    # run task maker script
    source(paste(wd,"DataS3_ML_TaskMaker.R",sep="/"))
    # run tperformance estimator script
    source(paste(wd,"DataS3_ML_PerformanceEstimate.R",sep="/")) # uses mean imputation for missing data to allow for alternative
    # run performance table combination script
    source(paste(wd,"DataS3_ML_train_test_split_performance_TableMerge.R",sep="/"))
    # save the performance data to list that will be unpackaged at the end
    perf_list_itter[[seed]] <- tibble(Seed=as.numeric(seed)) %>%
      bind_cols(data_merge)
  }
  
  # performance summary filename base
  perf_filename_base <- paste(file_path_sans_ext(filename_data),"Evaluate_RandTrainTestSplits",sep="_")
  
  # evaluate the training/test itterations and select representative split
  # metric for evaluation
  metric<- "AUC_Training"
  rep_method <- "median" # select representative split based on median performance
  
  # combine itterations into single performance table
  perf_table_itter <- map_df(perf_list_itter, ~as.data.frame(.)) %>% as_tibble
  
  # save table
  iter_perf_filename <- paste0(perf_filename_base,".xlsx")
  write.xlsx(perf_table_itter,paste(wd,iter_perf_filename,sep="/"))
  cat(paste("\nWrite combined iterations combined performance table file:",iter_perf_filename,sep="\n"))
}
