# Supplementary material for: Design principles to assemble drug combinations for effective tuberculosis therapy using interpretable pairwise drug response measurements
Source: Cell Rep Med. 2022 Sep 8;3(9):100737. doi: 10.1016/j.xcrm.2022.100737 (PMC9512659; doi:10.1016/j.xcrm.2022.100737)
Supplement: Data S6. Original code for generating figures and tables, related to Figures 2-5, S2-S7, and Data S1, S3-S5 [file mmc7.zip › Data S6/Data S3/Data S3 Algorithms_Performance/DataS3_ML_Algorithms_Performance_RUN_ME.R]

# script to evaluate algorithm performance

rm(list=ls())
# working directory
wd <- "~/Documents/pairwisework/projects/paper script preparation/Sup/Data S3 Algorithm Performance"
setwd(wd) # set working directory

# libraries
library(readxl)
library(openxlsx)
library(tidyverse)
library(tools)
library(mlr)
library(randomForestSRC)
library(bartMachine)
library(xgboost)
library(kknn)
library(naivebayes)
library(neuralnet)

# data filename
filename_data <- "DataS3_ML_Algorithms_Performance" 
dat <-read_excel(paste(wd,paste0(filename_data,"_Data.xlsx"),sep="/"))

# make new directory for parsed input data files
input_dir <- paste(wd,paste0(filename_data,"_ParsedInput"),sep="/")
dir.create(input_dir)

# make new directory for ML files
ML_dir <- paste(wd,paste0(filename_data,"_MLfiles"),sep="/")
dir.create(ML_dir)

#ML algorithms
learner<- c("randomForestSRC","bartMachine","xgboost","logreg","kknn","naiveBayes","neuralnet") #,"gbm"

# parameters for train/testing splits to set
type <- "prop" # this is either stratified proportion ("prop", default) or set number ("num") of positive and negative samples for training/testing
frac <- 0.7 # proporition of data to use for training data if using stratified proportion sampling

# conditional for if you use proportion or number
if(type=="prop"){
  prop <- paste(frac*100,(1-frac)*100,sep="_")
  split_name <- paste0("RandProp",prop)
}else{
  if(type=="num"){
    numb <- paste(paste0(numb_pos,"pos"),paste0(numb_neg,"neg"),sep="_")
    split_name <- paste0("Rand",numb)
  }
}
# number of train and test splits
numb_iter = 10
perf_list_itter<-list()

# loop for running eat iteration
for(i in 1:numb_iter){
  # seed used for random train and test split
  seed <- paste0("123",i)
  
  # run random training and test parsing script
  source(paste(wd,"DataS3_ML_Algorithms_Performance_TrainTestParser.R",sep="/"))
  
  # task maker section
  # variables for task maker
  ### train and test set names used for output file naming
  tr_set <- paste0(filename_data,split_name,"_Seed",seed,"_training") # training filename
  te_set <- paste0("Seed",seed,"_testing") #"TestingData_Sub_RMM_NC_ND" # tresting filename

  # run task maker script
  source(paste(wd,"DataS3_ML_TaskMaker.R",sep="/"))
  # run tperformance estimator script
  source(paste(wd,"DataS3_ML_PerformanceEstimate.R",sep="/")) # uses mean imputation for missing data to allow for alternative
  # run performance table combination script
  source(paste(wd,"DataS3_ML_Algorithms_Performance_TableMerge.R",sep="/"))
  # save the performance data to list that will be unpackaged at the end
  perf_list_itter[[seed]] <- tibble(Seed=as.numeric(seed)) %>%
    bind_cols(data_merge)
}

# performance summary filename base
perf_filename_base <- paste(filename_data,"BenchmarkLearner_RandTrainTestSplits",sep="_")

# evaluate the training/test itterations and select representative split
# metric for evaluation
metric<- "AUC_Training"
rep_method <- "median" # select representative split based on median performance

# combine itterations into single performance table
perf_table_itter <- map_df(perf_list_itter, ~as.data.frame(.)) %>% as_tibble

# # save table
# iter_perf_filename <- paste0(perf_filename_base,"_iterationPerf.xlsx")
# write.xlsx(perf_table_itter,here("output",sub_dir,iter_perf_filename))
# cat(paste("\nWrite combined iterations combined performance table file:",iter_perf_filename,sep="\n"))

# pivot to longer table
perf_table_itter_long <- perf_table_itter %>%
  pivot_longer(!c(Seed,learner), # by learner
               names_to = c("Metric", "Dataset"),
               names_sep="_"
               ) %>%
  mutate(learner = learner %>% str_remove("classif.")) # remove the classif prefix

#summarize data
data_4_plot <- perf_table_itter_long %>%
  group_by(learner,Metric,Dataset)%>%
  summarise(
    n=n(),
    mean=mean(value,na.rm=T),
    # median=median(value,na.rm=T),
    sd=sd(value,na.rm=T)
  ) %>%
  mutate( sem=sd/sqrt(n))  %>%
  mutate( ic=sem * qt((1-0.05)/2 + .5, n-1))

data_4_plot <- data_4_plot %>%
  mutate(Dataset = factor(Dataset, levels=c("Training","Test")))

# make table of performance of each learner with mean, sd, sem
#for training auc only
perf_dat_mean_sd_sem_auc_tr <- data_4_plot %>% unite(Perf,Metric,Dataset,sep = "_") %>%
  select(Perf,mean,sd,sem) %>%
  filter(Perf%in%"AUC_Training")%>% select(-Perf) %>%
  arrange(desc(mean))
#for test auc only
perf_dat_mean_sd_sem_auc_te <- data_4_plot %>% unite(Perf,Metric,Dataset,sep = "_") %>%
  select(Perf,mean,sd,sem) %>%
  filter(Perf%in%"AUC_Test")%>% select(-Perf) %>%
  arrange(desc(mean))
# learner summarized train and test performance
perf_dat_mean_sd_sem_auc <-left_join(perf_dat_mean_sd_sem_auc_tr,perf_dat_mean_sd_sem_auc_te,by="learner",suffix=c("_Train","_Test"))

# save table with
perf_iter_select_filename <-paste(perf_filename_base,"Mean_SD_SEM.xlsx",sep="_")
write.xlsx(perf_dat_mean_sd_sem_auc,paste(wd,perf_iter_select_filename,sep="/"))
cat(paste("\nWrite select metric performance table with iteration selection file:",perf_iter_select_filename,sep="\n"))
