# Supplementary material for: Design principles to assemble drug combinations for effective tuberculosis therapy using interpretable pairwise drug response measurements
Source: Cell Rep Med. 2022 Sep 8;3(9):100737. doi: 10.1016/j.xcrm.2022.100737 (PMC9512659; doi:10.1016/j.xcrm.2022.100737)
Supplement: Data S6. Original code for generating figures and tables, related to Figures 2-5, S2-S7, and Data S1, S3-S5 [file mmc7.zip › Data S6/Data S3/Data S3 Leave one drug out/DataS3_LODO_RUN_ME.R]

# script to run leave one drug out modeling for all drug subsets in directory
# assumes there is a directory with all the input files only needed for this script

rm(list=ls())

library(tidyverse)
library(tools)
library(readxl)
library(openxlsx)
library(mlr)
library(randomForestSRC)

# function read in drug model performance xlsx files and extract specific data
get_data <- function(filename,sel_col){
  file_perf <- openxlsx::read.xlsx(filename) # read 
  sel_data <- file_perf %>% select(!!sel_col)
  return(sel_data)
}

# working directory
wd <- "~/Documents/pairwisework/projects/paper script preparation/Sup/Data S3/Data S3 Leave one drug out"

# input file directory
input_dir <- paste(wd,"InputFiles",sep="/")

# make new directory for ML files
ML_dir <- paste(wd,"MLfiles",sep="/")
dir.create(ML_dir)

# ML learner
learner <- "randomForestSRC"

# filelist of LODO inputs
all_files <- list.files(path=input_dir,pattern = ".xlsx")

# files for trainign and testing
tr_files <- all_files %>%  str_subset("^Train_") #training
te_files <- all_files %>%  str_subset("^Test_") #training
#check if there are the same number of train and test files
if(length(tr_files)!=length(tr_files)){error("Train and test file numbers don't match")}

# vector of test drugs
drugs <- str_extract(te_files,"(?<=^Test_).{3}(?=_)")

# loop for LODO files
tt_tab<-NULL
for (iii in 1:length(drugs)){
  drug <-drugs[iii]
  tr_filename <- str_subset(tr_files,drug)
  te_filename <- str_subset(te_files,drug)
  tr_set <- paste0("TrainNo",drug)
  te_set <- paste0("Test",drug)
  source(paste(wd,"DataS3_ML_TaskMaker.R",sep="/"))
  curr_filename <- out_filename_image
  tryCatch({
    source(paste(wd,"DataS3_ML_PerformanceEstimate.R",sep="/"))
  },
  warning=function(cond){print(paste(drug,"warning"))},
  error=function(cond){print(paste(drug,"error"))},
  finaly = function(cond){print(paste(drug,"modeled"))})
}

## compile table of perforance
all_files2 <- list.files(ML_dir)

# files for trainign and testing
tr_files2 <- all_files2 %>%  str_subset("TrainingPerf.xlsx") #training
te_files2 <- all_files2 %>%  str_subset("TestingPerf.xlsx") #training

#check if there are the same number of train and test files
if(length(tr_files2)!=length(tr_files2)){error("Train and test file numbers don't match")}

# vector of test drugs
drugs2 <- str_extract(te_files2,"(?<=TrainNo).{3}(?=_)")

# loop for LODO files
perf_table<-NULL
# performance metrics to get
perf_metrics <- c("AUC","F1")
for (iii in 1:length(drugs)){
  drug <-drugs2[iii]
  file1 <- str_subset(tr_files2,drug) # training performance file
  file2 <- str_subset(te_files2,drug) # test performance fiel
  tr_temp <- setNames(get_data(paste(ML_dir,file1,sep="/"),perf_metrics),paste(perf_metrics,"train",sep="_")) # call get_data function to open file get extract specific fields
  te_temp <- setNames(get_data(paste(ML_dir,file2,sep="/"),perf_metrics),paste(perf_metrics,"test",sep="_")) # call get_data function to open file get extract specific fields
  perf_table <- perf_table %>% bind_rows(c(Drug=drug,tr_temp,te_temp)) %>% 
    select(Drug,contains("AUC"),contains("F1"))
}

perf_table_summary <-perf_table[c(1:7,9,11),] %>%   summarize_at(
  vars(AUC_train, AUC_test,F1_train, F1_test),
  funs(mean, sem=sd(.)/sqrt(length(.)))
)

# write summary tables
write.xlsx(perf_table,paste(wd,"LODO_RMM_SOC_performances.xlsx",sep="/"))
write.xlsx(perf_table_summary,paste(wd,"LODO_RMM_SOC_performances_summary.xlsx",sep="/"))
