# Supplementary material for: Design principles to assemble drug combinations for effective tuberculosis therapy using interpretable pairwise drug response measurements
Source: Cell Rep Med. 2022 Sep 8;3(9):100737. doi: 10.1016/j.xcrm.2022.100737 (PMC9512659; doi:10.1016/j.xcrm.2022.100737)
Supplement: Data S6. Original code for generating figures and tables, related to Figures 2-5, S2-S7, and Data S1, S3-S5 [file mmc7.zip › Data S6/Data S3/Data S3 Condition Subset/DataS3_ML_PerformanceEstimate_TrainOnly.R]

# performance estimator for wrapper script
# uses imputation

# function that produces AUC from test prediction data 
AUCandF1_fun<- function(All_pred, Xproj){ 
  All_pred_ROCmeas <- calculateROCMeasures(All_pred)
  All_pred_tpr <-All_pred_ROCmeas$measures$tpr
  All_pred_ppv <- All_pred_ROCmeas$measures$ppv
  All_pred_F1 <- (2*All_pred_tpr*All_pred_ppv)/(All_pred_tpr+All_pred_ppv)
  #### +++++ prediction pre-plotting
  # reformat for sokolov style plotting
  data4plot <- All_pred$data %>% 
    mutate(Drug = Xproj %>% 
             filter(Dataset=="Test") %>% 
             pull(Drug)) %>% 
    as_tibble %>%
    mutate(truth2 = as.character(truth)) %>% 
    mutate(response2 = as.character(response)) %>% 
    mutate(truth2=dplyr::recode(truth2,`1`="pos",`-1`="neg")) %>%
    mutate(response2=dplyr::recode(response2,`1`="pos",`-1`="neg")) %>% 
    mutate(truth3=as.numeric(dplyr::recode(truth2,"pos"="1","neg"="-1"))) %>% 
    mutate(`combo class` = Xproj %>% 
             filter(Dataset=="Test") %>% 
             pull(`combo class`))%>%
    mutate(Dataset=as.factor("Test")%>% fct_expand("Train")%>% fct_rev)
  
  # from ABCmonster paper for plotting AUC
  # reformat the data for plotting
  RC <- data4plot %>% arrange(desc(prob.1)) %>% #rename(pred = prob.1) %>% 
    # need to code hte data for labeling
    mutate(tpr = cumsum(truth2=="pos")/sum(truth2=="pos"), # sensitiity, recall
           fpr = cumsum(truth2=="neg")/sum(truth2=="neg"), #1-tnr or 1-specificity
           prec = cumsum(truth2=="pos")/(1:length(truth2))) # precision
  # inputs already sorted, best scores first 
  # calculate AUC
  dFPR <- c(diff(RC$fpr), 0)
  dTPR <- c(diff(RC$tpr), 0)
  AUC = sum(RC$tpr * dFPR) + sum(dTPR * dFPR)/2
  
  return(c(AUC,All_pred_F1))
}

file_base<-file_path_sans_ext(out_filename_image)

#Pull out the number of tests and train cases in your task list 
ntest = map_dbl(TestData_list,nrow)

# define resampling
ms = c("AUC","F1Score") # performance metric variable names
perf_list = list(auc,f1) # performance metrics - list(acc,mmce,auc,f1,tpr,fpr,ppv)
cval <- makeResampleDesc("Subsample", split = 7/10, iters = 10, stratify = TRUE)
# # benchmarking for single learners
## need to make this dynamic to read in results from previous benchmarking analysis
lrn_choice <- paste0("classif.",learner)

# define the learner used for the ML testing
# 
lrn = map(lrn_choice,function(x) makeLearner(x,predict.type = "prob"))
#add imputation step to allow for multiple learrner types that cannot handle missing data
lrn = map(lrn, function (x) makeImputeWrapper(x, classes = list(numeric = imputeMedian(),integer = imputeMedian(), factor = imputeMode())))
bmr_task<-task_list

# # benchmarking
set.seed(123) # uncomment to set seed for reproducibility
bmr_class_lrn1 = benchmark(learners = lrn, tasks = bmr_task, resamplings = cval, show.info = FALSE, measures = perf_list)

# ++++++++++++++++++
# manually constructed table of specific performance results
bmr_results_All = getBMRPerformances(bmr_class_lrn1, as.df = TRUE)
bmr_results_Agg = getBMRAggrPerformances(bmr_class_lrn1, as.df = TRUE)

#Condition subset aggregate data
bmr_results_Agg_AllPC <- bmr_results_Agg

bmr_results_Agg_AllPC <- bmr_results_Agg_AllPC %>% 
  rename_at(vars(ends_with(".test.mean")),funs(str_replace(., ".test.mean", ""))) %>%
  rename_all(toupper)

# +++++++++++++++++++
# construct lists of ROC and PR performance curves from the lists of data
mod_cv_list <- bmr_class_lrn1$results # list of the CV results (removed from the other benchmark outputs)
# calculate performance vs threshold data for ROC and PR training curves
df_ThreshVPerf_list <-lapply(mod_cv_list,function(x) generateThreshVsPerfData(x, measures = list(tpr, fpr, ppv, tnr))) # list - make the Thres V perf 
train_ROC_list<-lapply(df_ThreshVPerf_list,function(x) x$data %>% select(tpr,fpr)) #list - extract tpr and fpr for ROC
train_PR_list<-lapply(df_ThreshVPerf_list,function(x) x$data %>% select(ppv,tpr) %>% dplyr::rename(prec=ppv)) # list - extract tpr and ppv (rename prec) for PR

## +++ testing data
# train all final models
final_mod_list <-lapply(lrn,function(x,y) train(x,task_list[[task_names]])) # assumes there is only 1 task because this is all model
names(final_mod_list) <-lrn_choice
# names of all the condition subsets
names_list<-names(task_list)

#base for output tables
filename_table_base <- paste(file_base,"workspace",sep="_")
## finish formatting output data and check saving
# save mean performance talbes of estimated(CV) and testing performances
tr_perf_outname <-paste0(filename_table_base,"TrainingPerf.xlsx")
write.xlsx(bmr_results_Agg_AllPC,paste(ML_dir,tr_perf_outname,sep="/"))
cat(paste("\nWrite training performance file:",tr_perf_outname,sep="\n"))

# save workspace with learner added
# change this manually
image_outname <- paste0(filename_table_base,".Rdata")
save.image(paste(ML_dir,image_outname,sep="/"))
cat(paste("\nWrite ML workspace file:",image_outname,sep="\n"))
