# Supplementary material for: Design principles to assemble drug combinations for effective tuberculosis therapy using interpretable pairwise drug response measurements
Source: Cell Rep Med. 2022 Sep 8;3(9):100737. doi: 10.1016/j.xcrm.2022.100737 (PMC9512659; doi:10.1016/j.xcrm.2022.100737)
Supplement: Data S6. Original code for generating figures and tables, related to Figures 2-5, S2-S7, and Data S1, S3-S5 [file mmc7.zip › Data S6/Data S3/Data S3 Condition Subset/DataS3_ConditionSubset_RUN_ME.R]

# script to run lall condition subset modeling for all outcomes
# assumes there is a directory with all the input files only needed for this script

rm(list=ls())

library(tidyverse)
library(tools)
library(readxl)
library(openxlsx)
library(mlr)
library(randomForestSRC)

# working directory
wd <- "~/Documents/pairwisework/projects/paper script preparation/Sup/Data S3/Data S3 Condition Subset"

# input file directory

# make new directory for ML files
ML_dir <- paste(wd,"MLfiles",sep="/")
dir.create(ML_dir)

# outcomes
outcomes <- c("SOC","BPaL","Clinical")

# ML learner
learner <- "randomForestSRC"

# loop foroutcomes files
tt_tab<-NULL
for (iii in 1:length(outcomes)){
  # outcome for modeling (e.g. )
  outcome <-outcomes[iii]

  # intput directory for condition
  input_dir <- paste(wd,"InputFiles",outcome,sep="/")
  
  all_files <- list.files(path=paste(input_dir,sep="/"),pattern = ".xlsx")

  # files for trainign and testing
  tr_filename <- all_files %>%  str_subset("training") #training
  te_filename <- all_files %>%  str_subset("test") #test
  tr_set <- paste0("Train",outcome)
  te_set <- paste0("Test",outcome)
  
  # if Clinical outcome then use train only scripts
  # else use train and test scripts
  if (outcome=="Clinical"){
    source(paste(wd,"DataS3_ML_TaskMaker_All_Subsets_TrainOnly.R",sep="/"))
    curr_filename <- out_filename_image
    tryCatch({
      source(paste(wd,"DataS3_ML_PerformanceEstimate_TrainOnly.R",sep="/"))
    },
    warning=function(cond){print(paste(outcome,"warning"))},
    error=function(cond){print(paste(outcome,"error"))},
    finaly = function(cond){print(paste(outcome,"modeled"))})
  } else{
    source(paste(wd,"DataS3_ML_TaskMaker_All_Subsets.R",sep="/"))
    curr_filename <- out_filename_image
    tryCatch({
      source(paste(wd,"DataS3_ML_PerformanceEstimate.R",sep="/"))
    },
    warning=function(cond){print(paste(outcome,"warning"))},
    error=function(cond){print(paste(outcome,"error"))},
    finaly = function(cond){print(paste(outcome,"modeled"))})
  }
  
}

# move performance files to new directory
perf_dir <- paste(wd,"Performance Files",sep="/")
dir.create(perf_dir)

# copy iles
perf.file <- list.files(ML_dir,pattern=".xlsx")
file.copy(from=paste(ML_dir,perf.file,sep="/"),to = paste(perf_dir,perf.file,sep="/"))
file.remove(paste(ML_dir,perf.file,sep="/"))
